# Supplementary material for: (E)-1-{4-[Bis(4-bromo­phen­yl)meth­yl]piperazin-1-yl}-3-(4-methyl­phen­yl)prop-2-en-1-one
Source: Acta Crystallogr Sect E Struct Rep Online. 2012 Feb 4;68(Pt 3):o605. doi: 10.1107/S1600536812003820 (PMC3297328; doi:10.1107/S1600536812003820)
Supplement: Supplementary file 1 [file e-68-0o605-sup1.cif]

##############################################################################
#                                                                            #
# This CIF contains the data in a paper accepted for publication in          #
# Acta Crystallographica Section E. It conforms to the requirements of       #
# Notes for Authors for Acta Crystallographica Section E, and has been       #
# peer reviewed under the auspices of the IUCr Commission on Journals.       #
#                                                                            #
# Full details of the Crystallographic Information File format               #
# are given in the paper "The Crystallographic Information File (CIF):       #
# a New Standard Archive File for Crystallography" by S. R. Hall, F. H.      #
# Allen and I. D. Brown [Acta Cryst. (1991), A47, 655-685].                  #
#                                                                            #
# The current version of the core CIF dictionary is obtainable from          #
# ftp://ftp.iucr.org/pub/cif_core.dic.                                       #
#                                                                            #
# Software is freely available for graphical display of the structure(s)     #
# in this CIF. For information consult the CIF software page                 #
# http://www.iucr.org/resources/cif/software.                                #
#                                                                            #
# This file may be used for bona fide research purposes within the           #
# scientific community so long as proper attribution is given to the journal # 
# article from which it was obtained.                                        #
#                                                                            #
##############################################################################
data_I
_audit_creation_method     SHELXL-97
_chemical_name_systematic
;
(<i>E</i>)-1-{4-[Bis(4-bromophenyl)methyl]piperazin-1-yl}-
3-(4-methylphenyl)prop-2-en-1-one
;
_chemical_name_common     ?
_chemical_formula_moiety     'C27 H26 Br2 N2 O'
_chemical_formula_sum     'C27 H26 Br2 N2 O'
_chemical_formula_iupac     'C27 H26 Br2 N2 O'
_chemical_formula_weight     554.32
_chemical_melting_point     ?
_symmetry_cell_setting     monoclinic
_symmetry_space_group_name_H-M     'P 21/c'
loop_
    _symmetry_equiv_pos_as_xyz
    'x, y, z'
    '-x, y+1/2, -z+1/2'
    '-x, -y, -z'
    'x, -y-1/2, z-1/2'
_cell_length_a     10.050(2)
_cell_length_b     11.622(2)
_cell_length_c     21.259(4)
_cell_angle_alpha     90.00
_cell_angle_beta     101.72(3)
_cell_angle_gamma     90.00
_cell_volume     2431.3(8)
_cell_formula_units_Z     4
_cell_measurement_reflns_used     25
_cell_measurement_theta_min     9
_cell_measurement_theta_max     13
_cell_measurement_temperature     293(2)
_exptl_crystal_description     block
_exptl_crystal_colour     colorless
_exptl_crystal_size_max     0.20
_exptl_crystal_size_mid     0.10
_exptl_crystal_size_min     0.10
_exptl_crystal_density_diffrn     1.514
_exptl_crystal_density_meas     ?
_exptl_crystal_density_method     'not measured'
_exptl_crystal_F_000     1120
_exptl_absorpt_coefficient_mu     3.356
_exptl_absorpt_correction_type     psi-scan
_exptl_absorpt_process_details     '(North <i>et al.</i>, 1968)'
_exptl_absorpt_correction_T_min     0.5534
_exptl_absorpt_correction_T_max     0.7302
_exptl_special_details
;
;
_diffrn_ambient_temperature     293(2)
_diffrn_radiation_type     MoK\a
_diffrn_radiation_wavelength     0.71073
_diffrn_radiation_source     'fine-focus sealed tube'
_diffrn_radiation_monochromator     graphite
_diffrn_measurement_device_type     'Enraf--Nonius CAD-4'
_diffrn_measurement_method     \w/2\q
_diffrn_detector_area_resol_mean     ?
_diffrn_reflns_number     4720
_diffrn_reflns_av_R_equivalents     0.0966
_diffrn_reflns_av_sigmaI/netI     0.1175
_diffrn_reflns_theta_min     1.96
_diffrn_reflns_theta_max     25.37
_diffrn_reflns_theta_full     25.37
_diffrn_measured_fraction_theta_max     0.999
_diffrn_measured_fraction_theta_full     0.999
_diffrn_reflns_limit_h_min     0
_diffrn_reflns_limit_h_max     12
_diffrn_reflns_limit_k_min     0
_diffrn_reflns_limit_k_max     14
_diffrn_reflns_limit_l_min     -25
_diffrn_reflns_limit_l_max     25
_diffrn_standards_number     3
_diffrn_standards_interval_count     200
_diffrn_standards_interval_time     120
_diffrn_standards_decay_%     1
_refine_special_details
;
Refinement of <i>F</i>^2^ against ALL reflections. The weighted <i>R</i>-factor
<i>wR</i> and goodness of fit <i>S</i> are based on <i>F</i>^2^, conventional
<i>R</i>-factors <i>R</i> are based on <i>F</i>, with <i>F</i> set to zero for
negative <i>F</i>^2^. The threshold expression of <i>F</i>^2^ >
\s(<i>F</i>^2^) is used only for calculating <i>R</i>-factors(gt) <i>etc</i>.
and is not relevant to the choice of reflections for refinement.
<i>R</i>-factors based on <i>F</i>^2^ are statistically about twice as large
as those based on <i>F</i>, and <i>R</i>- factors based on ALL data will be
even larger.
;
_reflns_number_total     4452
_reflns_number_gt     1998
_reflns_threshold_expression     I>2\s(I)
_refine_ls_structure_factor_coef     Fsqd
_refine_ls_matrix_type     full
_refine_ls_R_factor_all     0.1769
_refine_ls_R_factor_gt     0.0747
_refine_ls_wR_factor_gt     0.1248
_refine_ls_wR_factor_ref     0.1552
_refine_ls_goodness_of_fit_ref     1.003
_refine_ls_restrained_S_all     1.003
_refine_ls_number_reflns     4452
_refine_ls_number_parameters     289
_refine_ls_number_restraints     0
_refine_ls_hydrogen_treatment     constr
_refine_ls_weighting_scheme     calc
_refine_ls_weighting_details
                 'calc w=1/[\s^2^(Fo^2^)+(0.0580P)^2^] where P=(Fo^2^+2Fc^2^)/3'
_atom_sites_solution_hydrogens     geom
_atom_sites_solution_primary     direct
_atom_sites_solution_secondary     difmap
_refine_ls_shift/su_max     0.000
_refine_ls_shift/su_mean     0.000
_refine_diff_density_max     0.336
_refine_diff_density_min     -0.448
_refine_ls_extinction_method     none
_refine_ls_extinction_coef     ?
loop_
    _atom_type_symbol
    _atom_type_description
    _atom_type_scat_dispersion_real
    _atom_type_scat_dispersion_imag
    _atom_type_scat_source
    'C' 'C' 0.0033 0.0016
                         'International Tables Vol C Tables 4.2.6.8 and 6.1.1.4'
    'H' 'H' 0.0000 0.0000
                         'International Tables Vol C Tables 4.2.6.8 and 6.1.1.4'
    'N' 'N' 0.0061 0.0033
                         'International Tables Vol C Tables 4.2.6.8 and 6.1.1.4'
    'O' 'O' 0.0106 0.0060
                         'International Tables Vol C Tables 4.2.6.8 and 6.1.1.4'
    'Br' 'Br' -0.2901 2.4595
                         'International Tables Vol C Tables 4.2.6.8 and 6.1.1.4'
_computing_data_collection     'CAD-4 EXPRESS (Enraf--Nonius, 1989)'
_computing_cell_refinement     'XCAD4 (Harms & Wocadlo, 1995)'
_computing_data_reduction     'XCAD4 (Harms & Wocadlo, 1995)'
_computing_structure_solution     'SHELXS97 (Sheldrick, 2008)'
_computing_structure_refinement     'SHELXL97 (Sheldrick, 2008)'
_computing_molecular_graphics     'SHELXTL (Sheldrick, 2008)'
_computing_publication_material     'SHELXL97 (Sheldrick, 2008)'
loop_
    _atom_site_type_symbol
    _atom_site_label
    _atom_site_fract_x
    _atom_site_fract_y
    _atom_site_fract_z
    _atom_site_U_iso_or_equiv
    _atom_site_adp_type
    _atom_site_calc_flag
    _atom_site_refinement_flags
    _atom_site_occupancy
    _atom_site_symmetry_multiplicity
    _atom_site_disorder_assembly
    _atom_site_disorder_group
    O O -0.0717(5) -0.3479(4) -0.0069(3) 0.0630(15) Uani d . 1 1 . .
    Br Br1 0.44042(9) 0.37326(8) 0.22953(5) 0.0767(4) Uani d . 1 1 . .
    N N1 -0.0588(5) -0.0520(5) 0.1495(3) 0.0442(15) Uani d . 1 1 . .
    C C1 0.0218(7) -0.0187(6) 0.2125(4) 0.0487(19) Uani d . 1 1 . .
    H H1A 0.0653 -0.0883 0.2333 0.058 Uiso calc R 1 1 . .
    Br Br2 -0.32805(9) 0.19580(10) 0.38972(4) 0.0806(4) Uani d . 1 1 . .
    N N2 -0.1598(6) -0.2188(5) 0.0521(3) 0.0545(17) Uani d . 1 1 . .
    C C2 0.1307(7) 0.0670(7) 0.2094(4) 0.0470(19) Uani d . 1 1 . .
    C C3 0.2514(8) 0.0676(7) 0.2534(4) 0.060(2) Uani d . 1 1 . .
    H H3A 0.2707 0.0050 0.2810 0.072 Uiso calc R 1 1 . .
    C C4 0.3449(8) 0.1542(8) 0.2592(4) 0.061(2) Uani d . 1 1 . .
    H H4A 0.4240 0.1510 0.2907 0.074 Uiso calc R 1 1 . .
    C C5 0.3201(8) 0.2465(7) 0.2176(4) 0.055(2) Uani d . 1 1 . .
    C C6 0.2044(8) 0.2464(7) 0.1691(4) 0.054(2) Uani d . 1 1 . .
    H H6A 0.1901 0.3043 0.1382 0.065 Uiso calc R 1 1 . .
    C C7 0.1108(8) 0.1585(7) 0.1676(4) 0.057(2) Uani d . 1 1 . .
    H H7A 0.0306 0.1615 0.1368 0.068 Uiso calc R 1 1 . .
    C C8 -0.0647(7) 0.0317(7) 0.2557(4) 0.049(2) Uani d . 1 1 . .
    C C9 -0.1647(8) 0.1108(7) 0.2339(4) 0.054(2) Uani d . 1 1 . .
    H H9A -0.1798 0.1314 0.1908 0.065 Uiso calc R 1 1 . .
    C C10 -0.2433(8) 0.1612(7) 0.2714(4) 0.055(2) Uani d . 1 1 . .
    H H10A -0.3092 0.2154 0.2548 0.067 Uiso calc R 1 1 . .
    C C11 -0.2210(8) 0.1285(7) 0.3351(4) 0.056(2) Uani d . 1 1 . .
    C C12 -0.1220(8) 0.0515(8) 0.3588(4) 0.065(2) Uani d . 1 1 . .
    H H12A -0.1051 0.0326 0.4022 0.079 Uiso calc R 1 1 . .
    C C13 -0.0476(8) 0.0019(6) 0.3197(4) 0.055(2) Uani d . 1 1 . .
    H H13A 0.0165 -0.0536 0.3364 0.066 Uiso calc R 1 1 . .
    C C14 -0.1526(7) -0.1435(7) 0.1605(4) 0.057(2) Uani d . 1 1 . .
    H H14A -0.2085 -0.1157 0.1896 0.069 Uiso calc R 1 1 . .
    H H14B -0.1009 -0.2089 0.1806 0.069 Uiso calc R 1 1 . .
    C C15 -0.2449(8) -0.1819(7) 0.0968(4) 0.061(2) Uani d . 1 1 . .
    H H15A -0.3026 -0.2449 0.1047 0.073 Uiso calc R 1 1 . .
    H H15B -0.3027 -0.1185 0.0783 0.073 Uiso calc R 1 1 . .
    C C16 -0.0594(8) -0.1313(7) 0.0440(4) 0.064(2) Uani d . 1 1 . .
    H H16A -0.1059 -0.0643 0.0229 0.077 Uiso calc R 1 1 . .
    H H16B -0.0008 -0.1616 0.0169 0.077 Uiso calc R 1 1 . .
    C C17 0.0250(8) -0.0964(7) 0.1075(4) 0.058(2) Uani d . 1 1 . .
    H H17A 0.0757 -0.1624 0.1275 0.070 Uiso calc R 1 1 . .
    H H17B 0.0897 -0.0380 0.1009 0.070 Uiso calc R 1 1 . .
    C C18 -0.1507(8) -0.3269(7) 0.0276(4) 0.051(2) Uani d . 1 1 . .
    C C19 -0.2448(8) -0.4138(7) 0.0431(4) 0.055(2) Uani d . 1 1 . .
    H H19A -0.3247 -0.3913 0.0552 0.066 Uiso calc R 1 1 . .
    C C20 -0.2158(8) -0.5239(7) 0.0396(3) 0.052(2) Uani d . 1 1 . .
    H H20A -0.1344 -0.5419 0.0276 0.063 Uiso calc R 1 1 . .
    C C21 -0.2995(7) -0.6208(7) 0.0530(3) 0.0483(19) Uani d . 1 1 . .
    C C22 -0.4292(8) -0.6105(7) 0.0646(4) 0.060(2) Uani d . 1 1 . .
    H H22A -0.4668 -0.5376 0.0657 0.072 Uiso calc R 1 1 . .
    C C23 -0.5059(9) -0.7074(8) 0.0748(4) 0.064(2) Uani d . 1 1 . .
    H H23A -0.5935 -0.6976 0.0819 0.076 Uiso calc R 1 1 . .
    C C24 -0.4521(9) -0.8183(8) 0.0743(4) 0.059(2) Uani d . 1 1 . .
    C C25 -0.3214(9) -0.8263(7) 0.0645(4) 0.066(2) Uani d . 1 1 . .
    H H25A -0.2823 -0.8989 0.0651 0.079 Uiso calc R 1 1 . .
    C C26 -0.2454(8) -0.7326(7) 0.0538(3) 0.055(2) Uani d . 1 1 . .
    H H26A -0.1576 -0.7432 0.0471 0.066 Uiso calc R 1 1 . .
    C C27 -0.5351(9) -0.9212(8) 0.0868(4) 0.093(3) Uani d . 1 1 . .
    H H27A -0.4845 -0.9904 0.0840 0.139 Uiso calc R 1 1 . .
    H H27B -0.6185 -0.9234 0.0554 0.139 Uiso calc R 1 1 . .
    H H27C -0.5551 -0.9152 0.1290 0.139 Uiso calc R 1 1 . .
loop_
    _atom_site_aniso_label
    _atom_site_aniso_U_11
    _atom_site_aniso_U_22
    _atom_site_aniso_U_33
    _atom_site_aniso_U_12
    _atom_site_aniso_U_13
    _atom_site_aniso_U_23
    O 0.078(4) 0.049(4) 0.070(4) -0.004(3) 0.032(3) -0.014(3)
    Br1 0.0687(6) 0.0546(6) 0.1100(8) -0.0143(5) 0.0262(5) -0.0154(6)
    N1 0.048(4) 0.029(3) 0.062(4) -0.009(3) 0.026(3) -0.016(3)
    C1 0.045(4) 0.031(4) 0.068(5) -0.002(4) 0.008(4) 0.008(4)
    Br2 0.0783(7) 0.1131(9) 0.0545(5) -0.0146(6) 0.0232(5) -0.0214(6)
    N2 0.055(4) 0.042(4) 0.073(4) -0.009(3) 0.029(3) -0.014(4)
    C2 0.038(4) 0.035(5) 0.066(5) 0.002(4) 0.005(4) 0.003(4)
    C3 0.063(6) 0.043(5) 0.076(6) 0.006(5) 0.018(5) 0.012(5)
    C4 0.043(5) 0.073(7) 0.069(6) 0.004(4) 0.011(4) -0.026(5)
    C5 0.054(5) 0.036(5) 0.083(6) -0.002(4) 0.034(5) 0.001(5)
    C6 0.049(5) 0.046(5) 0.069(5) 0.002(4) 0.018(4) 0.002(4)
    C7 0.059(5) 0.049(6) 0.063(5) 0.009(4) 0.015(4) -0.006(4)
    C8 0.052(5) 0.039(5) 0.055(5) -0.001(4) 0.007(4) -0.002(4)
    C9 0.064(5) 0.055(6) 0.041(4) 0.001(5) 0.005(4) 0.000(4)
    C10 0.065(5) 0.054(6) 0.049(5) 0.008(4) 0.015(4) 0.001(4)
    C11 0.069(5) 0.056(5) 0.046(5) -0.019(5) 0.015(4) -0.006(4)
    C12 0.073(6) 0.079(7) 0.043(5) -0.010(6) 0.009(5) 0.003(5)
    C13 0.059(5) 0.049(5) 0.054(5) -0.003(4) 0.002(4) 0.004(4)
    C14 0.052(5) 0.056(6) 0.069(6) -0.007(4) 0.023(4) -0.002(5)
    C15 0.065(5) 0.039(5) 0.087(6) -0.006(4) 0.035(5) -0.020(5)
    C16 0.087(6) 0.045(5) 0.076(6) -0.002(5) 0.051(5) -0.006(5)
    C17 0.057(5) 0.049(6) 0.073(6) 0.005(4) 0.025(5) -0.006(4)
    C18 0.056(5) 0.044(5) 0.055(5) 0.008(4) 0.014(4) -0.010(4)
    C19 0.052(5) 0.045(5) 0.064(5) -0.001(4) 0.004(4) -0.009(4)
    C20 0.064(5) 0.047(5) 0.044(5) -0.003(4) 0.004(4) 0.003(4)
    C21 0.055(5) 0.049(5) 0.040(4) 0.008(5) 0.007(4) -0.009(4)
    C22 0.073(6) 0.045(6) 0.067(6) 0.004(4) 0.026(5) -0.003(4)
    C23 0.067(6) 0.062(6) 0.063(5) 0.013(5) 0.017(4) 0.011(5)
    C24 0.079(6) 0.052(6) 0.048(5) -0.003(5) 0.014(5) 0.002(4)
    C25 0.091(7) 0.038(5) 0.069(6) 0.010(5) 0.017(5) 0.004(5)
    C26 0.065(5) 0.047(6) 0.053(5) 0.008(5) 0.013(4) 0.007(4)
    C27 0.102(8) 0.078(7) 0.094(7) -0.022(6) 0.009(6) 0.015(6)
_geom_special_details
;
All e.s.d.'s (except the e.s.d. in the dihedral angle between two l.s. planes)
are estimated using the full covariance matrix. The cell e.s.d.'s are taken
into account individually in the estimation of e.s.d.'s in distances, angles
and torsion angles; correlations between e.s.d.'s in cell parameters are only
used when they are defined by crystal symmetry. An approximate (isotropic)
treatment of cell e.s.d.'s is used for estimating e.s.d.'s involving l.s.
planes.
;
loop_
    _geom_bond_atom_site_label_1
    _geom_bond_atom_site_label_2
    _geom_bond_site_symmetry_2
    _geom_bond_distance
    _geom_bond_publ_flag
    O C18 . 1.210(8) ?
    Br1 C5 . 1.890(7) ?
    N1 C17 . 1.441(8) ?
    N1 C1 . 1.470(8) ?
    N1 C14 . 1.472(8) ?
    C1 C2 . 1.491(9) ?
    C1 C8 . 1.506(9) ?
    C1 H1A . 0.9800 ?
    Br2 C11 . 1.904(8) ?
    N2 C18 . 1.370(9) ?
    N2 C15 . 1.466(8) ?
    N2 C16 . 1.466(9) ?
    C2 C3 . 1.373(9) ?
    C2 C7 . 1.374(10) ?
    C3 C4 . 1.365(10) ?
    C3 H3A . 0.9300 ?
    C4 C5 . 1.381(10) ?
    C4 H4A . 0.9300 ?
    C5 C6 . 1.389(10) ?
    C6 C7 . 1.385(9) ?
    C6 H6A . 0.9300 ?
    C7 H7A . 0.9300 ?
    C8 C9 . 1.370(9) ?
    C8 C13 . 1.380(9) ?
    C9 C10 . 1.364(10) ?
    C9 H9A . 0.9300 ?
    C10 C11 . 1.380(10) ?
    C10 H10A . 0.9300 ?
    C11 C12 . 1.356(10) ?
    C12 C13 . 1.354(10) ?
    C12 H12A . 0.9300 ?
    C13 H13A . 0.9300 ?
    C14 C15 . 1.544(10) ?
    C14 H14A . 0.9700 ?
    C14 H14B . 0.9700 ?
    C15 H15A . 0.9700 ?
    C15 H15B . 0.9700 ?
    C16 C17 . 1.496(10) ?
    C16 H16A . 0.9700 ?
    C16 H16B . 0.9700 ?
    C17 H17A . 0.9700 ?
    C17 H17B . 0.9700 ?
    C18 C19 . 1.466(10) ?
    C19 C20 . 1.317(10) ?
    C19 H19A . 0.9300 ?
    C20 C21 . 1.468(10) ?
    C20 H20A . 0.9300 ?
    C21 C22 . 1.380(9) ?
    C21 C26 . 1.408(9) ?
    C22 C23 . 1.406(10) ?
    C22 H22A . 0.9300 ?
    C23 C24 . 1.398(10) ?
    C23 H23A . 0.9300 ?
    C24 C25 . 1.375(11) ?
    C24 C27 . 1.513(11) ?
    C25 C26 . 1.374(10) ?
    C25 H25A . 0.9300 ?
    C26 H26A . 0.9300 ?
    C27 H27A . 0.9600 ?
    C27 H27B . 0.9600 ?
    C27 H27C . 0.9600 ?
loop_
    _geom_angle_atom_site_label_1
    _geom_angle_atom_site_label_2
    _geom_angle_atom_site_label_3
    _geom_angle_site_symmetry_1
    _geom_angle_site_symmetry_3
    _geom_angle
    _geom_angle_publ_flag
    C17 N1 C1 . . 112.1(6) ?
    C17 N1 C14 . . 108.3(6) ?
    C1 N1 C14 . . 107.3(6) ?
    N1 C1 C2 . . 114.1(6) ?
    N1 C1 C8 . . 112.3(6) ?
    C2 C1 C8 . . 106.7(6) ?
    N1 C1 H1A . . 107.9 ?
    C2 C1 H1A . . 107.9 ?
    C8 C1 H1A . . 107.9 ?
    C18 N2 C15 . . 127.4(6) ?
    C18 N2 C16 . . 119.4(6) ?
    C15 N2 C16 . . 112.3(6) ?
    C3 C2 C7 . . 115.4(7) ?
    C3 C2 C1 . . 121.9(7) ?
    C7 C2 C1 . . 122.3(7) ?
    C4 C3 C2 . . 124.3(8) ?
    C4 C3 H3A . . 117.9 ?
    C2 C3 H3A . . 117.9 ?
    C3 C4 C5 . . 118.9(8) ?
    C3 C4 H4A . . 120.6 ?
    C5 C4 H4A . . 120.6 ?
    C4 C5 C6 . . 119.3(7) ?
    C4 C5 Br1 . . 119.5(7) ?
    C6 C5 Br1 . . 121.1(6) ?
    C7 C6 C5 . . 118.7(8) ?
    C7 C6 H6A . . 120.7 ?
    C5 C6 H6A . . 120.7 ?
    C2 C7 C6 . . 123.2(8) ?
    C2 C7 H7A . . 118.4 ?
    C6 C7 H7A . . 118.4 ?
    C9 C8 C13 . . 116.0(7) ?
    C9 C8 C1 . . 122.0(7) ?
    C13 C8 C1 . . 122.1(7) ?
    C10 C9 C8 . . 124.2(7) ?
    C10 C9 H9A . . 117.9 ?
    C8 C9 H9A . . 117.9 ?
    C9 C10 C11 . . 117.2(8) ?
    C9 C10 H10A . . 121.4 ?
    C11 C10 H10A . . 121.4 ?
    C12 C11 C10 . . 120.5(8) ?
    C12 C11 Br2 . . 120.5(6) ?
    C10 C11 Br2 . . 119.0(7) ?
    C13 C12 C11 . . 120.5(8) ?
    C13 C12 H12A . . 119.7 ?
    C11 C12 H12A . . 119.7 ?
    C12 C13 C8 . . 121.6(8) ?
    C12 C13 H13A . . 119.2 ?
    C8 C13 H13A . . 119.2 ?
    N1 C14 C15 . . 111.0(6) ?
    N1 C14 H14A . . 109.4 ?
    C15 C14 H14A . . 109.4 ?
    N1 C14 H14B . . 109.4 ?
    C15 C14 H14B . . 109.4 ?
    H14A C14 H14B . . 108.0 ?
    N2 C15 C14 . . 109.1(6) ?
    N2 C15 H15A . . 109.9 ?
    C14 C15 H15A . . 109.9 ?
    N2 C15 H15B . . 109.9 ?
    C14 C15 H15B . . 109.9 ?
    H15A C15 H15B . . 108.3 ?
    N2 C16 C17 . . 111.1(6) ?
    N2 C16 H16A . . 109.4 ?
    C17 C16 H16A . . 109.4 ?
    N2 C16 H16B . . 109.4 ?
    C17 C16 H16B . . 109.4 ?
    H16A C16 H16B . . 108.0 ?
    N1 C17 C16 . . 111.1(6) ?
    N1 C17 H17A . . 109.4 ?
    C16 C17 H17A . . 109.4 ?
    N1 C17 H17B . . 109.4 ?
    C16 C17 H17B . . 109.4 ?
    H17A C17 H17B . . 108.0 ?
    O C18 N2 . . 121.2(8) ?
    O C18 C19 . . 121.9(7) ?
    N2 C18 C19 . . 116.8(7) ?
    C20 C19 C18 . . 119.8(8) ?
    C20 C19 H19A . . 120.1 ?
    C18 C19 H19A . . 120.1 ?
    C19 C20 C21 . . 126.3(8) ?
    C19 C20 H20A . . 116.8 ?
    C21 C20 H20A . . 116.8 ?
    C22 C21 C26 . . 117.0(8) ?
    C22 C21 C20 . . 124.6(7) ?
    C26 C21 C20 . . 118.4(7) ?
    C21 C22 C23 . . 121.7(8) ?
    C21 C22 H22A . . 119.1 ?
    C23 C22 H22A . . 119.1 ?
    C24 C23 C22 . . 120.8(8) ?
    C24 C23 H23A . . 119.6 ?
    C22 C23 H23A . . 119.6 ?
    C25 C24 C23 . . 116.5(8) ?
    C25 C24 C27 . . 123.5(9) ?
    C23 C24 C27 . . 120.0(8) ?
    C26 C25 C24 . . 123.5(8) ?
    C26 C25 H25A . . 118.3 ?
    C24 C25 H25A . . 118.3 ?
    C25 C26 C21 . . 120.5(8) ?
    C25 C26 H26A . . 119.8 ?
    C21 C26 H26A . . 119.8 ?
    C24 C27 H27A . . 109.5 ?
    C24 C27 H27B . . 109.5 ?
    H27A C27 H27B . . 109.5 ?
    C24 C27 H27C . . 109.5 ?
    H27A C27 H27C . . 109.5 ?
    H27B C27 H27C . . 109.5 ?
loop_
    _geom_torsion_atom_site_label_1
    _geom_torsion_atom_site_label_2
    _geom_torsion_atom_site_label_3
    _geom_torsion_atom_site_label_4
    _geom_torsion_site_symmetry_1
    _geom_torsion_site_symmetry_2
    _geom_torsion_site_symmetry_3
    _geom_torsion_site_symmetry_4
    _geom_torsion
    _geom_torsion_publ_flag
    C17 N1 C1 C2 . . . . 56.4(8) ?
    C14 N1 C1 C2 . . . . 175.1(6) ?
    C17 N1 C1 C8 . . . . 177.9(6) ?
    C14 N1 C1 C8 . . . . -63.3(7) ?
    N1 C1 C2 C3 . . . . -147.5(7) ?
    C8 C1 C2 C3 . . . . 87.9(8) ?
    N1 C1 C2 C7 . . . . 40.7(10) ?
    C8 C1 C2 C7 . . . . -83.8(9) ?
    C7 C2 C3 C4 . . . . 3.4(12) ?
    C1 C2 C3 C4 . . . . -168.9(7) ?
    C2 C3 C4 C5 . . . . -1.7(12) ?
    C3 C4 C5 C6 . . . . -3.1(11) ?
    C3 C4 C5 Br1 . . . . 174.6(6) ?
    C4 C5 C6 C7 . . . . 5.9(11) ?
    Br1 C5 C6 C7 . . . . -171.7(5) ?
    C3 C2 C7 C6 . . . . -0.3(11) ?
    C1 C2 C7 C6 . . . . 172.0(7) ?
    C5 C6 C7 C2 . . . . -4.3(12) ?
    N1 C1 C8 C9 . . . . -44.2(9) ?
    C2 C1 C8 C9 . . . . 81.4(9) ?
    N1 C1 C8 C13 . . . . 136.3(7) ?
    C2 C1 C8 C13 . . . . -98.1(8) ?
    C13 C8 C9 C10 . . . . 1.3(11) ?
    C1 C8 C9 C10 . . . . -178.2(7) ?
    C8 C9 C10 C11 . . . . -1.0(12) ?
    C9 C10 C11 C12 . . . . 1.7(12) ?
    C9 C10 C11 Br2 . . . . -179.9(5) ?
    C10 C11 C12 C13 . . . . -2.9(12) ?
    Br2 C11 C12 C13 . . . . 178.7(6) ?
    C11 C12 C13 C8 . . . . 3.3(12) ?
    C9 C8 C13 C12 . . . . -2.4(11) ?
    C1 C8 C13 C12 . . . . 177.1(7) ?
    C17 N1 C14 C15 . . . . -60.4(8) ?
    C1 N1 C14 C15 . . . . 178.4(6) ?
    C18 N2 C15 C14 . . . . 115.6(8) ?
    C16 N2 C15 C14 . . . . -53.0(9) ?
    N1 C14 C15 N2 . . . . 56.5(8) ?
    C18 N2 C16 C17 . . . . -115.1(8) ?
    C15 N2 C16 C17 . . . . 54.5(8) ?
    C1 N1 C17 C16 . . . . 179.2(6) ?
    C14 N1 C17 C16 . . . . 61.0(8) ?
    N2 C16 C17 N1 . . . . -58.5(8) ?
    C15 N2 C18 O . . . . -176.7(7) ?
    C16 N2 C18 O . . . . -8.8(11) ?
    C15 N2 C18 C19 . . . . 5.8(11) ?
    C16 N2 C18 C19 . . . . 173.7(7) ?
    O C18 C19 C20 . . . . 24.1(12) ?
    N2 C18 C19 C20 . . . . -158.4(7) ?
    C18 C19 C20 C21 . . . . -179.5(7) ?
    C19 C20 C21 C22 . . . . 7.4(12) ?
    C19 C20 C21 C26 . . . . -173.0(8) ?
    C26 C21 C22 C23 . . . . -2.0(11) ?
    C20 C21 C22 C23 . . . . 177.6(7) ?
    C21 C22 C23 C24 . . . . 0.8(12) ?
    C22 C23 C24 C25 . . . . 0.9(11) ?
    C22 C23 C24 C27 . . . . 178.7(8) ?
    C23 C24 C25 C26 . . . . -1.6(12) ?
    C27 C24 C25 C26 . . . . -179.2(8) ?
    C24 C25 C26 C21 . . . . 0.5(12) ?
    C22 C21 C26 C25 . . . . 1.3(11) ?
    C20 C21 C26 C25 . . . . -178.3(7) ?
loop_
    _geom_hbond_atom_site_label_D
    _geom_hbond_atom_site_label_H
    _geom_hbond_atom_site_label_A
    _geom_hbond_site_symmetry_A
    _geom_hbond_distance_DH
    _geom_hbond_distance_HA
    _geom_hbond_distance_DA
    _geom_hbond_angle_DHA
    C20 H20A O 3_545 0.93 2.55 3.445(10) 162
data_global
_journal_date_recd_electronic     2012-01-27
_journal_date_accepted     2012-01-29
_journal_name_full     'Acta Crystallographica, Section E'
_journal_year     2012
_journal_volume     68
_journal_issue      3
_journal_page_first     o605
_journal_page_last     o605
_journal_paper_category     QO
_journal_paper_doi     10.1107/S1600536812003820
_journal_coeditor_code     HB6616
_publ_contact_author_name     'Wu, Bin'
_publ_contact_author_address
;
School of Pharmacy
Nanjing Medical University
Hanzhong Road No.140 Nanjing
Nanjing 210029
People's Republic of China
;
_publ_contact_author_email     wubin@njmu.edu.cn
_publ_contact_author_fax     '86 25 86863165'
_publ_contact_author_phone     '86 25 86862763'
_publ_section_title
;\
(<i>E</i>)-1-{4-[Bis(4-bromophenyl)methyl]piperazin-1-yl}-3-(4-methylphenyl)\
prop-2-en-1-one
;
loop_
    _publ_author_name
    _publ_author_address
    'Zhong, Yan'
;
School of Chemistry and Chemical Engineering
Southeast University
Sipailou No. 2 Nanjing
Nanjing 210096
People's Republic of China
;
    'Zhang, XiaoPing'
;
Centre of Laboratory Animal
Nanjing Medical University
Hanzhong Road No. 140 Nanjing
Nanjing 210029
People's Republic of China
;
    'Wu, Bin'
;
School of Pharmacy
Nanjing Medical University
Hanzhong Road No. 140 Nanjing
Nanjing 210029
People's Republic of China
;
