# Supplementary material for: (E)-1-{4-[Bis(4-bromo­phen­yl)meth­yl]piperazin-1-yl}-3-(4-methyl­phen­yl)prop-2-en-1-one
Source: Acta Crystallogr Sect E Struct Rep Online. 2012 Feb 4;68(Pt 3):o605. doi: 10.1107/S1600536812003820 (PMC3297328; doi:10.1107/S1600536812003820)
Supplement: Supplementary file 2 [file e-68-0o605-Isup2.hkl]

# 
# h,k,l, Fc-squared, Fo-squared, sigma(Fo-squared) and status flag 
# 
data_I
_shelx_title ' X in P2(1)/c' 
_shelx_refln_list_code          4 
_shelx_F_calc_maximum      350.76 
_exptl_crystal_F_000      1120.00 
_reflns_d_resolution_high  0.8293 
 
loop_ 
 _symmetry_equiv_pos_as_xyz 
 'x, y, z' 
 '-x, y+1/2, -z+1/2' 
 '-x, -y, -z' 
 'x, -y-1/2, z-1/2' 
 
_cell_length_a    10.0500 
_cell_length_b    11.6220 
_cell_length_c    21.2590 
_cell_angle_alpha  90.000 
_cell_angle_beta  101.720 
_cell_angle_gamma  90.000 
 
_shelx_F_squared_multiplier     1.000 
 
loop_ 
 _refln_index_h 
 _refln_index_k 
 _refln_index_l 
 _refln_F_squared_calc 
 _refln_F_squared_meas 
 _refln_F_squared_sigma 
 _refln_observed_status 
   1   0   0      608.37      565.10     21.24 o 
   2   0   0      379.37      315.12     32.47 o 
   3   0   0      140.43       27.21     46.72 o 
   4   0   0      183.04      279.41     63.59 o 
   5   0   0     1913.00     1661.45     91.19 o 
   6   0   0      105.15      182.18     83.93 o 
   7   0   0      407.96      319.79    102.04 o 
   8   0   0     3249.60     2998.69    130.78 o 
   9   0   0     2141.40     1961.61    126.87 o 
  10   0   0     1261.41     1051.25    116.88 o 
  11   0   0      186.83       30.33     92.84 o 
   1   1   0       33.67       43.08     10.68 o 
   2   1   0    12811.39    13597.61     82.53 o 
   3   1   0    13889.35    13851.27    110.51 o 
   4   1   0    15016.02    14444.73    134.14 o 
   5   1   0     4581.80     4171.67    106.29 o 
   6   1   0      474.46      452.21     93.88 o 
   7   1   0      227.44      482.94    102.92 o 
   8   1   0      166.02      356.50    114.49 o 
   9   1   0       32.64       62.78    115.72 o 
  10   1   0       88.86      157.85    112.21 o 
  11   1   0       36.57        7.59     96.80 o 
   0   2   0    11234.25    12495.94     65.47 o 
   1   2   0    19507.19    16045.70    317.49 o 
   2   2   0    18068.16    16742.59     93.25 o 
   3   2   0     1230.76     1212.71     49.61 o 
   4   2   0     1150.99     1185.03     63.48 o 
   5   2   0     1472.39     1345.49     81.79 o 
   6   2   0     3865.82     4158.13    120.05 o 
   7   2   0       71.17       47.43    104.07 o 
   8   2   0      219.72      140.04    118.39 o 
   9   2   0      393.85      405.32    120.53 o 
  10   2   0        2.45      118.79    118.79 o 
  11   2   0        5.49       54.70     97.89 o 
   1   3   0     2256.11     2007.62     42.41 o 
   2   3   0    11009.82    11237.31     85.17 o 
   3   3   0     3227.37     3182.94     73.09 o 
   4   3   0       11.13       55.25     55.25 o 
   5   3   0     1696.63     1660.92     80.74 o 
   6   3   0     1054.44     1152.31     96.03 o 
   7   3   0       32.72       15.54     97.61 o 
   8   3   0      304.38      142.05    111.32 o 
   9   3   0       35.08      114.52    116.02 o 
  10   3   0       92.84      112.92    112.92 o 
  11   3   0      336.92      176.71     95.00 o 
   0   4   0    17735.23    17317.08    105.32 o 
   1   4   0     7990.73     8373.10     78.47 o 
   2   4   0     4363.37     4400.36     67.34 o 
   3   4   0     2516.62     2456.14     69.84 o 
   4   4   0       12.00       60.73     64.52 o 
   5   4   0      198.04      268.32     71.96 o 
   6   4   0     2106.61     1881.45    102.16 o 
   7   4   0     2452.61     2436.97    117.92 o 
   8   4   0      702.16      662.29    116.21 o 
   9   4   0      313.71      135.65    110.38 o 
  10   4   0      221.46      343.61     99.69 o 
  11   4   0       74.49       25.51     83.71 o 
   1   5   0        3.86        5.83     47.33 o 
   2   5   0      174.12      214.32     54.23 o 
   3   5   0     9183.84    10048.26    116.22 o 
   4   5   0     1163.45     1108.34     78.56 o 
   5   5   0     1146.75      999.51     89.77 o 
   6   5   0      208.62      330.33     92.89 o 
   7   5   0       20.15        7.43    102.15 o 
   8   5   0       22.42      139.56    104.59 o 
   9   5   0       41.99        5.06    103.95 o 
  10   5   0        0.16       56.02     93.52 o 
  11   5   0       64.62       27.65     71.80 o 
   0   6   0     2045.83     2002.97     83.42 o 
   1   6   0       45.98      173.75     61.46 o 
   2   6   0      171.79      175.88     70.67 o 
   3   6   0      660.04      606.41     80.04 o 
   4   6   0       29.72        5.95     83.38 o 
   5   6   0      584.90      418.37     95.02 o 
   6   6   0      149.03      167.36    100.72 o 
   7   6   0       81.31        7.91    106.88 o 
   8   6   0       89.19      102.95    109.08 o 
   9   6   0       37.72       37.40    103.52 o 
  10   6   0       19.11       87.46     87.46 o 
   1   7   0     1833.20     1925.22     88.93 o 
   2   7   0     4120.18     3809.67    111.19 o 
   3   7   0      551.97      562.55     92.05 o 
   4   7   0       29.61      152.65     98.08 o 
   5   7   0      244.23      409.19    105.32 o 
   6   7   0      261.01      360.51    113.79 o 
   7   7   0      574.28      384.84    117.73 o 
   8   7   0      153.10       29.37    114.08 o 
   9   7   0      167.21      341.87     97.96 o 
  10   7   0      186.50      224.44     82.07 o 
   0   8   0      883.73      924.78     95.60 o 
   1   8   0      770.06      905.78     95.60 o 
   2   8   0     1935.43     2160.78    114.10 o 
   3   8   0      711.18      924.21    110.48 o 
   4   8   0      181.39      194.82    115.29 o 
   5   8   0     1306.07     1165.26    132.18 o 
   6   8   0      642.20      456.24    124.42 o 
   7   8   0      376.39      233.67    119.56 o 
   8   8   0      597.38      317.27    114.56 o 
   9   8   0       59.83      152.19     95.24 o 
   1   9   0      356.03      290.47    112.20 o 
   2   9   0     1780.56     1955.61    133.77 o 
   3   9   0     1704.85     1593.20    134.89 o 
   4   9   0        1.96      140.41    125.14 o 
   5   9   0        3.34      115.99    128.52 o 
   6   9   0      417.56      415.39    135.99 o 
   7   9   0      929.83      724.75    136.23 o 
   8   9   0      118.42      140.31    110.42 o 
   9   9   0       83.63       90.46     90.46 o 
   0  10   0       38.14       52.62    117.40 o 
   1  10   0      323.59      242.93    126.00 o 
   2  10   0       11.02       90.91    129.92 o 
   3  10   0      252.37      208.86    139.38 o 
   4  10   0        9.13      138.19    138.19 o 
   5  10   0      119.34      237.47    141.54 o 
   6  10   0      100.77      361.35    135.81 o 
   7  10   0       45.54       41.21    127.45 o 
   8  10   0        0.33       10.04    105.23 o 
   1  11   0      591.60      551.38    138.05 o 
   2  11   0      322.64      257.99    150.25 o 
   3  11   0       39.87      143.14    146.01 o 
   4  11   0      555.17      705.56    156.65 o 
   5  11   0      116.09      269.77    145.14 o 
   6  11   0       45.87        6.26    136.74 o 
   7  11   0       53.30       57.86    116.47 o 
   0  12   0      287.02       12.41    136.25 o 
   1  12   0      436.81      104.82    144.91 o 
   2  12   0      495.22      379.52    152.86 o 
   3  12   0       89.66      254.75    156.42 o 
   4  12   0       16.41      114.48    151.94 o 
   5  12   0       16.80      120.82    140.49 o 
   6  12   0       42.19      103.80    126.96 o 
   1  13   0       43.87      131.73    131.73 o 
   2  13   0        1.10       99.63    146.22 o 
   3  13   0      421.97      404.02    145.34 o 
   4  13   0       44.59       28.45    135.93 o 
   0  14   0        8.44        0.00    112.36 o 
 -11   1   1      392.39      255.33    108.12 o 
 -10   1   1        7.44        7.25      2.08 o 
  -9   1   1       19.88       94.66    110.69 o 
  -8   1   1      179.52      109.43    104.40 o 
  -7   1   1      794.69      807.06     92.89 o 
  -6   1   1      527.90      656.36     80.22 o 
  -5   1   1     1363.24     1426.99     80.00 o 
  -4   1   1     1642.58     1735.49     69.32 o 
  -3   1   1     6667.91     7269.58     76.94 o 
  -2   1   1     8120.13     7494.76     54.72 o 
  -1   1   1     1158.82     1273.82     21.82 o 
   0   1   1     3805.82     4396.84    372.48 o 
   1   1   1    11913.97    12306.45     71.97 o 
   2   1   1     3125.70     3405.34     54.46 o 
   3   1   1     5041.81     4948.14     78.87 o 
   4   1   1     1120.06     1152.95     70.08 o 
   5   1   1     2187.47     2301.10     93.49 o 
   6   1   1      180.49      197.82     83.64 o 
   7   1   1      945.42     1068.98    108.28 o 
   8   1   1        3.89       11.85    106.61 o 
   9   1   1      576.70      570.98    113.66 o 
  10   1   1        2.51       75.57    106.61 o 
  11   1   1      108.64       89.70     89.70 o 
 -11   2   1      107.14       95.97    100.60 o 
 -10   2   1        9.50      100.63    104.88 o 
  -9   2   1        3.81      125.90    107.64 o 
  -8   2   1     1694.58     1754.67    119.13 o 
  -7   2   1     3172.64     3205.09    119.91 o 
  -6   2   1     3517.97     3671.35    106.81 o 
  -5   2   1      409.10      437.77     61.75 o 
  -4   2   1     3821.34     3595.63     65.63 o 
  -3   2   1     4616.21     4320.59     58.20 o 
  -2   2   1    21186.03    20761.33     97.14 o 
  -1   2   1      136.51       81.42     21.54 o 
   0   2   1       64.61       99.15     22.80 o 
   1   2   1    23985.00    20601.28    373.38 o 
   2   2   1    34384.16    33598.84    140.53 o 
   3   2   1     1091.07      949.65     53.63 o 
   4   2   1       10.94       58.89     58.89 o 
   5   2   1     4988.62     4863.18    114.17 o 
   6   2   1     1429.39     1408.91    100.50 o 
   7   2   1      900.51     1139.58    109.88 o 
   8   2   1      599.84      753.55    118.06 o 
   9   2   1      125.79       62.80    115.67 o 
  10   2   1      239.17      140.86    116.90 o 
  11   2   1       70.39       70.92     92.03 o 
 -11   3   1      171.11       86.43     90.53 o 
 -10   3   1      240.11      334.39    102.28 o 
  -9   3   1       96.49      110.80    100.91 o 
  -8   3   1      655.03      799.87    105.84 o 
  -7   3   1      722.07      561.67     93.49 o 
  -6   3   1      357.83      444.79     73.11 o 
  -5   3   1       35.94       55.99     55.99 o 
  -4   3   1     6382.78     6136.67     84.06 o 
  -3   3   1     1999.47     1843.02     51.92 o 
  -2   3   1     9498.48     8882.84     76.22 o 
  -1   3   1     3561.92     3197.28     48.71 o 
   0   3   1     2869.48     2799.93     30.73 o 
   1   3   1    28627.15    28025.57    120.73 o 
   2   3   1     5917.77     5965.02     71.77 o 
   3   3   1     3326.28     3474.25     73.05 o 
   4   3   1     2272.64     2544.06     80.45 o 
   5   3   1     3374.46     3619.40    104.79 o 
   6   3   1     3551.21     3489.40    120.75 o 
   7   3   1     1308.47     1358.98    113.18 o 
   8   3   1       42.49      102.18    113.20 o 
   9   3   1       23.03      246.98    114.69 o 
  10   3   1      202.97        0.00    108.97 o 
  11   3   1        5.89       93.10     93.10 o 
 -11   4   1        0.88       34.61     80.57 o 
 -10   4   1       57.82      202.99     90.78 o 
  -9   4   1      120.68      244.51     98.34 o 
  -8   4   1      185.14      176.02     92.90 o 
  -7   4   1      412.64      460.81     88.60 o 
  -6   4   1      386.37      425.41     77.86 o 
  -5   4   1      502.26      366.55     68.98 o 
  -4   4   1     2845.13     2817.92     78.28 o 
  -3   4   1    23615.87    24582.24    145.81 o 
  -2   4   1     1197.65     1198.19     51.17 o 
  -1   4   1     4773.72     4675.41     63.73 o 
   0   4   1     1569.86     1402.20     78.68 o 
   1   4   1      573.50      670.51     45.42 o 
   2   4   1     3277.70     3135.49     67.49 o 
   3   4   1     1273.83     1272.56     63.23 o 
   4   4   1      673.11      646.83     69.79 o 
   5   4   1      993.55      775.92     87.33 o 
   6   4   1      826.61      937.37     98.67 o 
   7   4   1        4.95       68.81    100.54 o 
   8   4   1      557.36      469.14    112.67 o 
   9   4   1      164.17      307.43    111.58 o 
  10   4   1      155.73      291.04    100.36 o 
  11   4   1       70.67       71.04     82.24 o 
 -11   5   1       21.51       72.99     72.99 o 
 -10   5   1        2.91       28.67     88.05 o 
  -9   5   1      117.44      217.96     99.40 o 
  -8   5   1      195.68      162.10     99.16 o 
  -7   5   1      204.46      129.58     94.59 o 
  -6   5   1     2003.04     2005.63    103.55 o 
  -5   5   1     2948.62     2960.71    100.81 o 
  -4   5   1     5190.87     5208.42    104.78 o 
  -3   5   1       11.37        8.86     59.45 o 
  -2   5   1       31.90        1.45     53.54 o 
  -1   5   1     1192.90     1259.25     57.84 o 
   0   5   1     1700.15     1653.15     42.28 o 
   1   5   1      667.50      609.28     53.31 o 
   2   5   1       28.54       93.45     54.38 o 
   3   5   1     5370.24     4820.47     99.30 o 
   4   5   1     8214.88     8254.86    120.86 o 
   5   5   1      108.08       66.31     88.27 o 
   6   5   1      513.68      736.32    100.54 o 
   7   5   1      512.01      421.80    110.84 o 
   8   5   1       40.61       71.38    109.00 o 
   9   5   1        3.09       31.93    104.85 o 
  10   5   1        2.51        7.08     93.42 o 
 -10   6   1      320.31      303.49     88.79 o 
  -9   6   1      495.52      509.93    105.35 o 
  -8   6   1      381.05      395.56    107.45 o 
  -7   6   1      403.89      393.21    108.79 o 
  -6   6   1      302.32      471.39     97.07 o 
  -5   6   1       33.80       90.71     90.71 o 
  -4   6   1     1212.57     1261.58     90.81 o 
  -3   6   1        0.43       45.13     69.61 o 
  -2   6   1     2012.71     1771.69     79.02 o 
  -1   6   1    17777.35    17219.17    143.40 o 
   0   6   1     9816.61     9500.19    203.86 o 
   1   6   1     1414.64     1480.70     73.71 o 
   2   6   1     1104.61     1070.28     78.97 o 
   3   6   1       15.20      163.37     75.40 o 
   4   6   1        2.53      162.48     85.13 o 
   5   6   1      479.81      653.23     99.94 o 
   6   6   1       66.80       10.23    105.39 o 
   7   6   1     1466.62     1511.03    121.60 o 
   8   6   1     1422.52     1269.77    120.19 o 
   9   6   1      591.96      458.59    104.62 o 
  10   6   1       38.89       29.77     86.27 o 
 -10   7   1        0.85       87.82     87.82 o 
  -9   7   1        0.24       63.12    103.44 o 
  -8   7   1       46.59      116.01    116.01 o 
  -7   7   1       68.32       55.45    115.19 o 
  -6   7   1     1146.64     1214.56    119.24 o 
  -5   7   1     3618.20     3435.16    131.36 o 
  -4   7   1     2683.16     2956.56    114.95 o 
  -3   7   1        2.65       59.42     85.01 o 
  -2   7   1      235.78      181.01     82.39 o 
  -1   7   1     1142.03     1359.63     87.21 o 
   0   7   1        3.28        2.96    124.94 o 
   1   7   1        0.42       78.10     78.10 o 
   2   7   1      409.18      459.72     84.93 o 
   3   7   1     1762.04     1690.31    102.21 o 
   4   7   1     3340.65     3402.40    125.57 o 
   5   7   1     1553.85     1609.72    120.29 o 
   6   7   1      130.89      289.68    111.06 o 
   7   7   1       19.84       81.40    110.42 o 
   8   7   1       94.54       24.43    110.19 o 
   9   7   1      110.23       96.11     96.35 o 
  10   7   1        2.15       11.52     78.16 o 
  -9   8   1       11.02       35.04    105.12 o 
  -8   8   1        6.74       98.51    121.25 o 
  -7   8   1       66.87      155.51    122.39 o 
  -6   8   1      339.28      199.34    124.68 o 
  -5   8   1      158.24       71.58    115.08 o 
  -4   8   1        9.33      190.22    105.15 o 
  -3   8   1      193.98      280.99     98.87 o 
  -2   8   1      151.47       33.26     94.24 o 
  -1   8   1      369.12      374.75     93.20 o 
   0   8   1        4.32       42.49     70.29 o 
   1   8   1       15.09      125.58     92.33 o 
   2   8   1       76.05       41.29    100.46 o 
   3   8   1       66.01       38.73    104.14 o 
   4   8   1       46.16      114.96    114.96 o 
   5   8   1      183.82      345.32    116.89 o 
   6   8   1       80.59       11.83    123.63 o 
   7   8   1      111.32       87.11    123.39 o 
   8   8   1       10.91       61.65    111.43 o 
   9   8   1        0.86      113.29     92.74 o 
  -9   9   1        8.00       65.52    100.41 o 
  -8   9   1        0.47       93.87    116.78 o 
  -7   9   1        3.22      125.45    125.78 o 
  -6   9   1      398.51      348.90    130.20 o 
  -5   9   1        6.23      172.08    118.95 o 
  -4   9   1      341.74      525.32    118.06 o 
  -3   9   1     1102.83     1249.69    118.69 o 
  -2   9   1      152.03       10.37    110.85 o 
  -1   9   1       71.09       47.19    103.51 o 
   0   9   1      351.14      336.83    110.57 o 
   1   9   1     1431.62     1288.15    123.42 o 
   2   9   1      156.96       81.37    120.77 o 
   3   9   1      379.69      510.20    127.99 o 
   4   9   1     1314.93     1619.17    138.52 o 
   5   9   1       10.14       98.23    130.16 o 
   6   9   1        2.50      132.90    132.90 o 
   7   9   1       21.92       47.36    123.96 o 
   8   9   1        4.35       33.94    106.41 o 
  -8  10   1       41.10      196.42    107.65 o 
  -7  10   1      594.73      558.70    126.94 o 
  -6  10   1       33.34      100.95    129.93 o 
  -5  10   1        3.27        3.26    128.88 o 
  -4  10   1        3.20       24.29    127.52 o 
  -3  10   1      326.02      344.96    125.86 o 
  -2  10   1      925.22      736.50    129.67 o 
  -1  10   1      260.79      198.08    122.38 o 
   0  10   1     2786.77     2571.83     97.24 o 
   1  10   1     2683.38     2695.71    140.42 o 
   2  10   1      131.41      129.76    129.76 o 
   3  10   1       78.14       42.96    137.43 o 
   4  10   1       20.09      161.63    141.69 o 
   5  10   1       23.59       56.90    139.74 o 
   6  10   1      172.72      150.62    131.70 o 
   7  10   1      452.20      570.54    124.78 o 
   8  10   1       56.62       36.19    100.00 o 
  -7  11   1       49.79        5.34    113.07 o 
  -6  11   1      183.04       52.44    127.21 o 
  -5  11   1      389.17      407.84    132.91 o 
  -4  11   1       98.73      326.66    130.53 o 
  -3  11   1      618.55      540.89    134.95 o 
  -2  11   1        1.98      131.92    131.92 o 
  -1  11   1       26.25      186.76    125.27 o 
   0  11   1        0.34       91.25     91.25 o 
   1  11   1      229.17       31.14    131.07 o 
   2  11   1       21.17      159.79    144.13 o 
   3  11   1      566.67      766.36    156.46 o 
   4  11   1      734.21     1040.94    153.44 o 
   5  11   1      260.72      223.56    144.42 o 
   6  11   1       24.63      215.03    132.86 o 
   7  11   1       40.39      106.91    113.72 o 
  -6  12   1       13.40      112.72    112.72 o 
  -5  12   1       64.31       65.36    121.96 o 
  -4  12   1        9.80       17.89    129.45 o 
  -3  12   1        0.53        0.68    130.96 o 
  -2  12   1      178.30      262.49    133.59 o 
  -1  12   1       13.85      145.03    131.68 o 
   0  12   1        2.00      139.31    139.31 o 
   1  12   1       27.21      114.01    134.64 o 
   2  12   1        7.01      142.41    147.29 o 
   3  12   1       68.59      207.67    148.65 o 
   4  12   1        2.17      148.28    148.28 o 
   5  12   1       21.84      189.14    135.15 o 
  -4  13   1      129.64      219.99    111.58 o 
  -3  13   1       80.74       78.73    120.37 o 
  -2  13   1       27.26       14.42    124.47 o 
  -1  13   1       55.27      244.25    127.81 o 
   0  13   1       14.04       46.09     89.40 o 
   1  13   1      459.75      159.40    135.57 o 
   2  13   1       25.11      115.04    140.93 o 
   3  13   1      128.03      146.43    146.43 o 
   4  13   1        1.88       67.97    131.15 o 
   0  14   1      191.03        7.62    125.47 o 
 -12   0   2      104.38      147.52    100.40 o 
 -11   0   2        7.29       75.75    117.79 o 
 -10   0   2     1997.95     1948.21    145.61 o 
  -9   0   2     1169.99     1154.80    123.58 o 
  -8   0   2       77.01       59.34    105.49 o 
  -7   0   2       34.32       16.79     86.16 o 
  -6   0   2      537.65      526.13     76.03 o 
  -5   0   2     6217.45     5987.94     95.63 o 
  -4   0   2     5076.64     4786.35     70.65 o 
  -3   0   2     6649.53     5624.29     56.43 o 
  -2   0   2    22840.16    22073.24    102.57 o 
  -1   0   2    10730.89    10303.54     56.07 o 
   0   0   2     8343.08     8034.45     52.39 o 
   1   0   2     1192.71     1415.65     37.77 o 
   2   0   2       10.30       38.65     34.02 o 
   3   0   2      655.15      647.31     58.14 o 
   4   0   2     2936.59     2724.13     80.15 o 
   5   0   2        3.18       68.66     68.66 o 
   6   0   2     1731.29     1667.33     95.40 o 
   7   0   2     4518.49     4680.69    129.76 o 
   8   0   2     2412.19     2124.56    120.05 o 
   9   0   2      272.00      106.82    105.80 o 
  10   0   2       57.48       42.51     95.53 o 
  11   0   2      123.28        4.26     85.31 o 
 -11   1   2       43.75      109.39    109.39 o 
 -10   1   2      897.17      733.83    118.30 o 
  -9   1   2      265.04      309.56    110.59 o 
  -8   1   2      132.02       44.09    101.75 o 
  -7   1   2     1880.40     2053.22    106.73 o 
  -6   1   2     9965.36    10492.54    145.63 o 
  -5   1   2     2915.68     3180.18     95.80 o 
  -4   1   2        7.85       98.17     47.64 o 
  -3   1   2     4316.53     3813.16     54.73 o 
  -2   1   2     3757.02     3511.39     38.67 o 
  -1   1   2       59.14       59.07     17.79 o 
   0   1   2     5521.66     5890.55   1103.26 o 
   1   1   2    14614.30    14228.61     83.17 o 
   2   1   2    59956.79    51050.87    771.15 o 
   3   1   2    21412.32    21310.48    143.15 o 
   4   1   2     4282.75     4225.12     92.11 o 
   5   1   2        1.19      104.69     72.25 o 
   6   1   2       20.25       42.42     86.76 o 
   7   1   2      104.14       28.91    101.20 o 
   8   1   2      467.27      728.18    107.45 o 
   9   1   2        2.30      134.02    106.71 o 
  10   1   2       47.92        7.85     98.28 o 
  11   1   2      118.95       26.30     88.65 o 
 -11   2   2       47.56      172.94     97.79 o 
 -10   2   2        2.87       43.97    108.76 o 
  -9   2   2      803.64      906.33    117.83 o 
  -8   2   2      691.83      655.93    116.68 o 
  -7   2   2     1254.91     1220.81    103.09 o 
  -6   2   2      154.49      103.06     75.52 o 
  -5   2   2     1871.12     1721.18     66.58 o 
  -4   2   2     2695.95     2555.37     61.19 o 
  -3   2   2      354.74      338.65     36.40 o 
  -2   2   2     2034.95     1883.15     42.41 o 
  -1   2   2    16029.20    16580.95     79.41 o 
   0   2   2     8046.17     8310.22    852.80 o 
   1   2   2      255.34      318.78     29.05 o 
   2   2   2    14649.21    14235.58    107.94 o 
   3   2   2     1257.59     1336.59     61.75 o 
   4   2   2     2815.08     3007.48     88.96 o 
   5   2   2      505.37      566.84     80.11 o 
   6   2   2       27.43       80.90     88.85 o 
   7   2   2      300.50      447.01    107.13 o 
   8   2   2      646.22      947.63    112.05 o 
   9   2   2        8.92      114.01    114.01 o 
  10   2   2      182.49      308.95    105.40 o 
  11   2   2        0.25       63.66     87.78 o 
 -11   3   2       18.37      146.24     93.57 o 
 -10   3   2       14.16       98.71    105.55 o 
  -9   3   2      158.95      145.86    104.33 o 
  -8   3   2       17.52      236.63     97.84 o 
  -7   3   2      372.96      363.61     84.50 o 
  -6   3   2      462.45      493.38     71.27 o 
  -5   3   2       99.30       16.20     57.53 o 
  -4   3   2    12655.28    13086.95    111.22 o 
  -3   3   2     6726.77     6766.11     76.75 o 
  -2   3   2     3216.03     3097.46     54.74 o 
  -1   3   2     9096.09     9328.76     71.19 o 
   0   3   2      224.06      230.91     19.96 o 
   1   3   2    10489.40    10521.22     83.00 o 
   2   3   2     1436.52     1309.33     53.35 o 
   3   3   2     1182.51     1180.37     59.70 o 
   4   3   2      708.30      688.85     71.69 o 
   5   3   2     1682.64     1564.95     93.94 o 
   6   3   2     3022.19     3152.74    121.41 o 
   7   3   2      125.21      259.16    104.03 o 
   8   3   2      430.87      464.74    119.45 o 
   9   3   2      179.06      259.60    117.40 o 
  10   3   2      122.73       87.88    105.63 o 
  11   3   2       24.46       55.10     85.44 o 
 -11   4   2       67.52       99.40     81.65 o 
 -10   4   2      314.71      141.61     97.89 o 
  -9   4   2      549.12      365.82    101.38 o 
  -8   4   2      105.41      313.73     92.01 o 
  -7   4   2     2128.18     2034.66    104.39 o 
  -6   4   2      103.06       48.28     80.12 o 
  -5   4   2        6.62      134.83     65.59 o 
  -4   4   2      789.62      925.47     64.66 o 
  -3   4   2    11061.09    12117.02    107.02 o 
  -2   4   2       34.68       29.78     48.83 o 
  -1   4   2     7851.65     7810.63     78.46 o 
   0   4   2     3719.62     3255.08    305.31 o 
   1   4   2    18020.21    17995.89    116.32 o 
   2   4   2      457.31      470.94     51.97 o 
   3   4   2     7092.66     7882.59    105.15 o 
   4   4   2     1531.82     1532.96     85.40 o 
   5   4   2     3434.51     3473.68    111.50 o 
   6   4   2      647.73      710.56    101.07 o 
   7   4   2      285.83      350.28    106.60 o 
   8   4   2       99.44       58.62    112.18 o 
   9   4   2      423.45      358.35    117.56 o 
  10   4   2      185.53      284.39    100.50 o 
  11   4   2       49.43        4.01     78.25 o 
 -11   5   2        1.80       54.03     75.64 o 
 -10   5   2        0.24       92.48     92.48 o 
  -9   5   2        0.84       97.99    100.29 o 
  -8   5   2      117.00      148.71    101.44 o 
  -7   5   2     1172.23     1190.62    108.11 o 
  -6   5   2     2559.54     2452.73    111.08 o 
  -5   5   2      131.40      145.47     82.25 o 
  -4   5   2     3775.25     4038.46     98.80 o 
  -3   5   2     6056.63     6540.57    103.46 o 
  -2   5   2      567.58      588.53     58.14 o 
  -1   5   2       46.72       29.30     48.37 o 
   0   5   2        3.58       14.82     33.59 o 
   1   5   2      469.48      623.11     55.53 o 
   2   5   2    15251.63    15955.58    136.19 o 
   3   5   2     3099.05     3516.02     92.66 o 
   4   5   2      311.40      272.50     78.76 o 
   5   5   2      670.11      590.63     93.63 o 
   6   5   2      506.67      605.84    102.71 o 
   7   5   2      391.41      544.30    108.71 o 
   8   5   2        1.41      169.06    106.56 o 
   9   5   2        5.92      104.82    103.91 o 
  10   5   2       31.07        0.00     92.63 o 
 -10   6   2       57.39        2.23     93.51 o 
  -9   6   2       28.40      184.94    108.97 o 
  -8   6   2       97.02       53.71    113.78 o 
  -7   6   2        7.07       39.36    106.29 o 
  -6   6   2       29.19       88.18    100.94 o 
  -5   6   2       36.66        2.35     94.61 o 
  -4   6   2      152.02      190.32     82.50 o 
  -3   6   2        5.39       70.50     70.50 o 
  -2   6   2      552.44      570.05     68.55 o 
  -1   6   2      313.56      335.46     61.66 o 
   0   6   2       90.98      110.31     61.59 o 
   1   6   2        3.07       49.35     62.27 o 
   2   6   2      145.31       70.63     73.49 o 
   3   6   2       11.34        2.09     78.63 o 
   4   6   2     2866.92     2755.38    111.41 o 
   5   6   2       53.19       44.25     99.35 o 
   6   6   2       48.01      271.95    104.85 o 
   7   6   2        1.47       30.50    109.01 o 
   8   6   2       71.78       33.03    109.24 o 
   9   6   2        1.58      133.78    100.33 o 
  10   6   2       21.98       58.46     83.93 o 
 -10   7   2       17.56       20.10     95.24 o 
  -9   7   2        1.26       73.97    111.50 o 
  -8   7   2       41.82       70.95    120.79 o 
  -7   7   2       52.33      161.96    115.58 o 
  -6   7   2      134.59      105.35    115.48 o 
  -5   7   2      617.34      636.09    107.28 o 
  -4   7   2      914.49     1034.23    105.50 o 
  -3   7   2     2874.83     3108.61    106.33 o 
  -2   7   2     1593.15     1687.49     91.39 o 
  -1   7   2        3.67       50.28     74.28 o 
   0   7   2     2920.08     2795.46     67.15 o 
   1   7   2     1089.26     1093.82     87.31 o 
   2   7   2        6.02       87.15     87.15 o 
   3   7   2      171.29      187.13     95.06 o 
   4   7   2      217.36      495.36    105.48 o 
   5   7   2     1809.44     1735.08    125.54 o 
   6   7   2       98.20      305.72    111.71 o 
   7   7   2        3.73      159.38    108.73 o 
   8   7   2      459.33      349.22    111.17 o 
   9   7   2      116.62      287.63     93.97 o 
  10   7   2       64.04       24.19     75.22 o 
  -9   8   2      208.78      175.19    113.04 o 
  -8   8   2      576.46      418.12    130.68 o 
  -7   8   2      486.78      504.84    131.03 o 
  -6   8   2      156.28      224.70    122.15 o 
  -5   8   2      477.24      472.06    118.51 o 
  -4   8   2      704.62      757.20    116.43 o 
  -3   8   2      629.88      814.19    103.47 o 
  -2   8   2      395.27      265.69     96.46 o 
  -1   8   2     1732.86     1594.26    102.73 o 
   0   8   2     3998.11     4010.90    246.98 o 
   1   8   2     4361.57     4486.53    125.86 o 
   2   8   2     1759.05     1858.51    115.34 o 
   3   8   2       79.73       37.55    111.34 o 
   4   8   2      469.93      451.30    118.42 o 
   5   8   2     2091.84     1872.57    139.07 o 
   6   8   2      181.58      300.31    121.58 o 
   7   8   2      190.69       93.22    125.41 o 
   8   8   2      395.66      273.35    110.01 o 
   9   8   2      188.13       11.02     93.96 o 
  -9   9   2       81.67      168.13    102.57 o 
  -8   9   2      262.52      514.13    121.19 o 
  -7   9   2       57.35       48.69    129.40 o 
  -6   9   2      213.05      162.18    135.02 o 
  -5   9   2       89.56       68.48    124.19 o 
  -4   9   2     1531.04     1408.90    131.25 o 
  -3   9   2      715.24      627.38    117.81 o 
  -2   9   2     2432.31     2362.30    127.56 o 
  -1   9   2       19.92      271.74    102.50 o 
   0   9   2      658.30      573.40     77.37 o 
   1   9   2      870.92      882.94    116.70 o 
   2   9   2       13.22        5.68    117.96 o 
   3   9   2      170.51      329.53    127.25 o 
   4   9   2     1496.71     1695.54    139.90 o 
   5   9   2      195.83      217.34    133.07 o 
   6   9   2      555.69      407.85    134.74 o 
   7   9   2       91.16      124.09    124.09 o 
   8   9   2        3.72       88.87    105.36 o 
  -8  10   2       20.49      113.75    113.75 o 
  -7  10   2      134.88       85.23    123.85 o 
  -6  10   2      131.75       27.63    134.46 o 
  -5  10   2      137.33      310.16    127.05 o 
  -4  10   2      616.57      368.13    134.63 o 
  -3  10   2       10.36       97.16    122.80 o 
  -2  10   2      311.32      272.01    126.99 o 
  -1  10   2      116.15       11.39    122.21 o 
   0  10   2      509.40      553.07     86.57 o 
   1  10   2      410.52      504.89    121.08 o 
   2  10   2        9.48       41.41    129.82 o 
   3  10   2      200.28       43.01    138.51 o 
   4  10   2      150.73       94.81    142.85 o 
   5  10   2       21.97       73.90    142.07 o 
   6  10   2       14.41      165.08    134.42 o 
   7  10   2      155.06       82.15    117.66 o 
   8  10   2        3.96       85.75     96.18 o 
  -7  11   2        6.18      141.51    112.77 o 
  -6  11   2      257.52      109.18    129.43 o 
  -5  11   2      378.40       98.51    135.82 o 
  -4  11   2      187.32      146.38    137.28 o 
  -3  11   2        0.95      195.26    130.41 o 
  -2  11   2      105.90      177.42    133.90 o 
  -1  11   2       92.05      190.75    126.55 o 
   0  11   2       52.60        1.07    109.07 o 
   1  11   2       46.60       43.73    131.98 o 
   2  11   2      671.11      605.01    151.26 o 
   3  11   2      376.90      498.66    153.62 o 
   4  11   2      476.02      601.95    150.97 o 
   5  11   2      113.27        6.62    144.06 o 
   6  11   2       12.78       55.09    126.77 o 
   7  11   2       73.56      214.23    107.24 o 
  -6  12   2       55.33       86.04    113.77 o 
  -5  12   2       53.26       97.42    121.71 o 
  -4  12   2       40.17      131.93    131.93 o 
  -3  12   2       60.27       18.47    134.84 o 
  -2  12   2      839.94      813.78    133.73 o 
  -1  12   2      372.05      458.09    135.47 o 
   0  12   2      275.62      271.46     95.12 o 
   1  12   2      223.14      152.14    135.08 o 
   2  12   2        7.33       55.52    149.81 o 
   3  12   2      162.99      354.11    145.00 o 
   4  12   2       33.38      147.11    147.11 o 
   5  12   2       21.29      188.67    132.39 o 
  -4  13   2       18.24       19.23      6.26 o 
  -3  13   2      107.83       28.11    124.23 o 
  -2  13   2       12.78       43.59    125.11 o 
  -1  13   2        1.84      129.09    129.09 o 
   0  13   2       27.82      177.52    214.90 o 
   1  13   2       38.16      127.63    127.63 o 
   2  13   2       49.22       97.85    142.20 o 
   3  13   2      118.46      161.23    135.52 o 
   4  13   2      223.90      136.30    129.20 o 
 -12   1   3       26.48       25.07      7.10 o 
 -11   1   3       17.51      102.88    107.68 o 
 -10   1   3        4.82      172.98    114.00 o 
  -9   1   3       13.51       56.90    107.78 o 
  -8   1   3       72.28      182.15    103.72 o 
  -7   1   3      189.08      279.27     99.45 o 
  -6   1   3      422.86      560.88     91.53 o 
  -5   1   3     6212.21     7313.27    113.73 o 
  -4   1   3    11174.65    10393.65     90.15 o 
  -3   1   3     6884.49     6203.65     62.17 o 
  -2   1   3      269.75      348.77     30.70 o 
  -1   1   3     5404.09     5988.71     52.15 o 
   0   1   3      740.81     1051.44    180.23 o 
   1   1   3     6431.73     6221.33     67.26 o 
   2   1   3      962.27     1068.39     48.36 o 
   3   1   3     1329.95     1153.72     60.85 o 
   4   1   3     7960.95     8145.95    111.24 o 
   5   1   3     4289.02     4834.17    106.68 o 
   6   1   3      132.79       97.70     91.81 o 
   7   1   3       19.64       43.75     97.81 o 
   8   1   3      230.81       93.27    105.75 o 
   9   1   3      250.96      128.29    106.07 o 
  10   1   3        0.80       98.41     98.41 o 
  11   1   3       44.10       79.36     79.36 o 
 -11   2   3       16.38       87.44    102.29 o 
 -10   2   3       59.65       36.24    119.77 o 
  -9   2   3     2134.88     2081.65    136.47 o 
  -8   2   3     3130.85     3625.90    135.59 o 
  -7   2   3      589.54      567.90     93.35 o 
  -6   2   3       46.97       49.03     65.49 o 
  -5   2   3     2196.45     2149.46     70.55 o 
  -4   2   3     1418.67     1365.14     55.91 o 
  -3   2   3      254.79      294.60     35.67 o 
  -2   2   3    20320.06    19785.63     98.46 o 
  -1   2   3     8182.01     8835.69     65.09 o 
   0   2   3     2875.48     2702.32    462.13 o 
   1   2   3    61525.64    58936.16    705.59 o 
   2   2   3       71.33      108.76     42.74 o 
   3   2   3      449.91      335.14     58.09 o 
   4   2   3     4053.71     4306.16    100.47 o 
   5   2   3      536.16      512.63     80.81 o 
   6   2   3       32.52       94.45     94.45 o 
   7   2   3     1193.77     1100.22    116.89 o 
   8   2   3      788.16      592.92    117.84 o 
   9   2   3      624.55      604.32    115.36 o 
  10   2   3       98.58      249.37     98.58 o 
  11   2   3       19.85       23.06     77.28 o 
 -11   3   3        2.73       21.79     95.56 o 
 -10   3   3       17.82      105.46    106.35 o 
  -9   3   3      671.29      622.80    106.68 o 
  -8   3   3       14.51       54.80     92.81 o 
  -7   3   3      492.56      444.56     86.86 o 
  -6   3   3      262.60      351.93     75.99 o 
  -5   3   3     7815.61     7795.74    112.41 o 
  -4   3   3     7513.07     7380.73     91.84 o 
  -3   3   3     7065.41     6508.80     81.32 o 
  -2   3   3      168.49      106.50     36.16 o 
  -1   3   3    20949.05    21219.81    106.74 o 
   0   3   3      782.93      819.91     30.72 o 
   1   3   3      680.75      821.76     45.77 o 
   2   3   3     2614.69     2526.99     65.63 o 
   3   3   3       22.00       35.81     10.36 o 
   4   3   3    14370.33    15401.28    153.59 o 
   5   3   3     2689.19     2619.16    106.20 o 
   6   3   3     1146.43     1160.09    108.65 o 
   7   3   3      179.22       77.93    109.01 o 
   8   3   3      980.76     1031.11    122.51 o 
   9   3   3      103.07      335.51    112.76 o 
  10   3   3        1.87       52.33     96.76 o 
  11   3   3        5.95       18.50     78.72 o 
 -11   4   3       28.16       60.51     85.87 o 
 -10   4   3       19.38      134.32     94.56 o 
  -9   4   3      113.38      150.13     99.79 o 
  -8   4   3     1215.07     1189.21    107.97 o 
  -7   4   3      243.56      340.61     93.35 o 
  -6   4   3      827.58      867.76     87.53 o 
  -5   4   3     2848.93     2866.27     91.14 o 
  -4   4   3       72.88       85.13     60.14 o 
  -3   4   3     3977.71     3875.18     76.54 o 
  -2   4   3     2402.55     2298.13     60.40 o 
  -1   4   3     1132.50     1080.77     50.20 o 
   0   4   3     4842.56     4141.77    330.29 o 
   1   4   3     3644.93     3515.00     71.23 o 
   2   4   3      178.72      114.15     54.55 o 
   3   4   3     3867.11     3826.18     91.29 o 
   4   4   3     2321.40     2245.80     91.75 o 
   5   4   3      150.65      221.39     88.56 o 
   6   4   3     1085.88     1319.88    106.81 o 
   7   4   3       96.31       48.49    111.01 o 
   8   4   3      298.52      428.26    114.35 o 
   9   4   3      250.51      360.39    109.21 o 
  10   4   3       82.64      180.92     95.46 o 
 -11   5   3       36.21       83.15     79.03 o 
 -10   5   3      404.63      474.74     97.47 o 
  -9   5   3        7.78      107.61    107.61 o 
  -8   5   3        4.55       64.43    106.94 o 
  -7   5   3     2599.93     2961.07    124.18 o 
  -6   5   3     3804.35     4186.13    123.60 o 
  -5   5   3      694.79      636.05     87.68 o 
  -4   5   3       34.20       74.36     69.10 o 
  -3   5   3       10.26        4.37     59.75 o 
  -2   5   3     5967.14     6593.80     88.98 o 
  -1   5   3     9220.10     9680.44    100.38 o 
   0   5   3      518.79      474.83     37.60 o 
   1   5   3     9868.69     9612.29    106.93 o 
   2   5   3    15083.78    16247.94    143.17 o 
   3   5   3     6401.99     6187.33    118.10 o 
   4   5   3      476.41      549.50     81.38 o 
   5   5   3      222.59      317.24     91.33 o 
   6   5   3       19.91       93.40    100.20 o 
   7   5   3     1023.11      915.06    116.37 o 
   8   5   3       54.72       39.87    113.29 o 
   9   5   3       73.79       77.48    105.84 o 
  10   5   3      116.91      113.09     89.16 o 
 -10   6   3      299.99       78.78    103.85 o 
  -9   6   3       72.19      110.46    113.46 o 
  -8   6   3       17.37      118.90    118.90 o 
  -7   6   3        6.54       13.63    109.45 o 
  -6   6   3     1062.66     1122.93    114.38 o 
  -5   6   3      380.59      360.80     93.07 o 
  -4   6   3      101.75       37.23     84.92 o 
  -3   6   3    14415.33    15377.26    150.36 o 
  -2   6   3     8914.43     9113.27    115.45 o 
  -1   6   3     3558.70     3349.19     86.49 o 
   0   6   3      821.18      836.12    161.22 o 
   1   6   3       85.15       58.55     68.98 o 
   2   6   3       83.38      101.00     75.33 o 
   3   6   3     1185.73     1292.55     90.11 o 
   4   6   3     1291.18     1543.98    105.36 o 
   5   6   3      756.73      979.75    107.44 o 
   6   6   3     3841.09     3702.82    141.18 o 
   7   6   3      818.63      741.61    118.57 o 
   8   6   3      101.62       55.31    108.69 o 
   9   6   3        0.69       65.06     97.33 o 
  10   6   3       12.99       81.19     81.19 o 
 -10   7   3        1.15       61.34     97.79 o 
  -9   7   3        1.90      149.20    114.80 o 
  -8   7   3      113.44      225.29    123.22 o 
  -7   7   3      329.60      512.52    123.34 o 
  -6   7   3     2722.44     2737.67    137.60 o 
  -5   7   3      426.00      440.86    111.11 o 
  -4   7   3        2.78       52.02     97.29 o 
  -3   7   3      397.86      520.94     90.35 o 
  -2   7   3      144.59      106.73     79.36 o 
  -1   7   3     1257.05     1139.78     86.06 o 
   0   7   3        1.48       95.00     51.90 o 
   1   7   3     3621.57     3674.75    106.04 o 
   2   7   3     1988.23     1905.72    105.92 o 
   3   7   3     1075.48     1107.48    104.54 o 
   4   7   3     2331.79     2252.08    125.11 o 
   5   7   3        0.95      113.89    113.89 o 
   6   7   3       46.12       57.77    115.15 o 
   7   7   3      263.25      178.54    119.85 o 
   8   7   3       26.38      110.66    110.66 o 
   9   7   3        1.05       48.79     91.63 o 
  -9   8   3       20.69       59.65    118.23 o 
  -8   8   3       99.21      112.98    127.51 o 
  -7   8   3      146.21      145.51    132.81 o 
  -6   8   3       73.71       99.85    123.85 o 
  -5   8   3       12.91       72.11    115.52 o 
  -4   8   3       95.57      151.59    105.07 o 
  -3   8   3        7.89      103.73    103.73 o 
  -2   8   3     1826.98     1887.15    113.97 o 
  -1   8   3      104.83      154.80     94.93 o 
   0   8   3       11.55       66.94    127.57 o 
   1   8   3      118.52       68.00    100.96 o 
   2   8   3       98.27       51.35    105.34 o 
   3   8   3     1380.89     1246.74    122.15 o 
   4   8   3       55.90      145.51    117.28 o 
   5   8   3        4.12      121.51    121.51 o 
   6   8   3      301.87      306.44    121.05 o 
   7   8   3      426.67      427.58    120.80 o 
   8   8   3       26.10       10.44    104.33 o 
   9   8   3        0.17       61.79     84.11 o 
  -9   9   3       55.19      108.64    108.64 o 
  -8   9   3       18.38      246.35    122.89 o 
  -7   9   3        1.97      104.47    132.53 o 
  -6   9   3      427.20      582.08    133.70 o 
  -5   9   3      479.99      289.62    131.43 o 
  -4   9   3      895.96      997.33    125.71 o 
  -3   9   3      112.07       21.56    115.41 o 
  -2   9   3       46.64        5.19    111.00 o 
  -1   9   3     1504.75     1517.01    121.70 o 
   0   9   3      757.44      677.76    135.36 o 
   1   9   3      328.55       95.41    114.41 o 
   2   9   3     1562.85     1975.03    134.11 o 
   3   9   3      570.35      760.08    132.06 o 
   4   9   3        3.13        6.42    131.44 o 
   5   9   3      391.16      619.32    134.51 o 
   6   9   3       38.17      133.86    133.86 o 
   7   9   3        0.11      112.58    118.93 o 
   8   9   3       82.19       88.63    101.09 o 
  -8  10   3       18.89      115.02    115.02 o 
  -7  10   3       82.93       32.79    128.76 o 
  -6  10   3       51.53       49.87    136.40 o 
  -5  10   3       41.58      130.34    130.34 o 
  -4  10   3      160.64       15.23    132.49 o 
  -3  10   3      471.80      584.19    129.13 o 
  -2  10   3      568.30      571.66    126.43 o 
  -1  10   3     1755.23     1606.14    136.80 o 
   0  10   3       43.25      156.25     83.77 o 
   1  10   3        7.41      126.23    126.23 o 
   2  10   3      490.01      612.80    141.09 o 
   3  10   3       14.69      326.73    136.71 o 
   4  10   3       15.36       15.91      4.80 o 
   5  10   3      470.26      625.11    142.05 o 
   6  10   3      607.88      529.63    135.69 o 
   7  10   3      202.89        2.66    115.21 o 
  -7  11   3      177.55       21.60    118.59 o 
  -6  11   3      296.98      377.07    130.42 o 
  -5  11   3      453.03      600.91    136.67 o 
  -4  11   3       72.94       94.02    134.37 o 
  -3  11   3       14.43      137.84    137.84 o 
  -2  11   3      509.27      329.54    133.67 o 
  -1  11   3       22.30       76.35    131.63 o 
   0  11   3        8.47        7.95     94.00 o 
   1  11   3      374.92      615.34    132.65 o 
   2  11   3      621.24      740.61    147.87 o 
   3  11   3      228.43       42.33    151.98 o 
   4  11   3      116.62      282.45    147.10 o 
   5  11   3       92.68       33.23    141.74 o 
   6  11   3      142.81      142.69    119.91 o 
  -6  12   3        0.34       39.46    113.35 o 
  -5  12   3       34.54       57.68    121.45 o 
  -4  12   3       45.05      314.47    135.56 o 
  -3  12   3        3.28       73.95    132.64 o 
  -2  12   3      314.94       21.83    139.73 o 
  -1  12   3        4.05      137.07    137.07 o 
   0  12   3       68.33       17.51     95.97 o 
   1  12   3       57.69      139.91    134.02 o 
   2  12   3        0.89      218.17    147.42 o 
   3  12   3      314.14      379.77    149.75 o 
   4  12   3       18.21      144.06    144.38 o 
   5  12   3        0.32       73.60    127.24 o 
  -4  13   3      161.87      115.22    115.71 o 
  -3  13   3      106.25       11.23    123.60 o 
  -2  13   3        3.98      107.55    125.06 o 
  -1  13   3        2.31      131.71    131.71 o 
   0  13   3       96.22       44.53     89.84 o 
   1  13   3       32.70      129.68    129.68 o 
   2  13   3       14.54      283.31    137.49 o 
   3  13   3      257.26      250.52    136.89 o 
 -12   0   4       28.67       87.43    103.52 o 
 -11   0   4      304.08      220.42    123.18 o 
 -10   0   4     1303.09     1058.49    136.16 o 
  -9   0   4       14.31      153.07    110.99 o 
  -8   0   4      264.54      445.42     92.60 o 
  -7   0   4     2256.56     2091.89     92.97 o 
  -6   0   4     3605.25     3140.78     76.41 o 
  -5   0   4      777.86      754.36     57.02 o 
  -4   0   4     9423.20     9318.75     98.47 o 
  -3   0   4    13196.81    12181.26    100.05 o 
  -2   0   4     1217.11      998.04     44.92 o 
  -1   0   4    41928.29    35205.07    544.05 o 
   0   0   4     3256.74     3271.52     45.64 o 
   1   0   4    26389.75    32169.62    139.39 o 
   2   0   4     7596.74     7292.65     94.46 o 
   3   0   4     6335.04     6550.25     91.19 o 
   4   0   4     1209.74     1043.99     70.58 o 
   5   0   4    11451.74    10874.45    136.30 o 
   6   0   4     6896.69     7584.35    135.70 o 
   7   0   4      704.26      747.15     98.42 o 
   8   0   4       23.44       77.40    100.80 o 
   9   0   4        1.76       22.83     99.96 o 
  10   0   4        5.68       46.32     89.46 o 
  11   0   4       81.66       22.43     74.26 o 
 -12   1   4       24.31       68.10     93.16 o 
 -11   1   4      245.72      170.14    113.94 o 
 -10   1   4      286.24      218.40    123.04 o 
  -9   1   4       49.23       99.38    113.93 o 
  -8   1   4     2219.48     2540.56    131.32 o 
  -7   1   4     5258.38     5023.47    159.42 o 
  -6   1   4      386.57      500.80     84.96 o 
  -5   1   4      129.30      214.37     49.27 o 
  -4   1   4       12.81       29.08     47.34 o 
  -3   1   4     9068.50     9147.40     88.45 o 
  -2   1   4    24694.11    24762.20    119.24 o 
  -1   1   4    26324.34    25049.25    452.33 o 
   0   1   4     2255.22     2129.20    224.34 o 
   1   1   4     6398.97     6209.02     68.36 o 
   2   1   4    10680.03    11254.85     98.76 o 
   3   1   4     3818.34     4111.72     82.29 o 
   4   1   4     5308.11     5891.04    100.97 o 
   5   1   4      251.26      324.96     75.83 o 
   6   1   4     1900.86     1871.63    101.39 o 
   7   1   4     1043.54     1151.26    105.07 o 
   8   1   4       43.61        8.12    100.12 o 
   9   1   4      225.89      275.48    105.84 o 
  10   1   4      413.78      393.12     95.18 o 
  11   1   4      109.75      274.30     72.49 o 
 -11   2   4       73.36       25.17    108.33 o 
 -10   2   4       49.88       36.64    122.62 o 
  -9   2   4      223.18      214.44     67.31 o 
  -8   2   4       41.67       41.44     11.56 o 
  -7   2   4      221.39        5.76     82.74 o 
  -6   2   4      409.70      477.16     66.88 o 
  -5   2   4       31.82       72.22     54.58 o 
  -4   2   4      993.32      890.11     50.60 o 
  -3   2   4      722.60      647.32     45.02 o 
  -2   2   4     2597.37     2854.19     56.33 o 
  -1   2   4       65.27       12.43     33.79 o 
   0   2   4     6487.62     6478.11   1115.40 o 
   1   2   4     3316.66     3555.93     62.94 o 
   2   2   4     5183.16     4759.14     82.67 o 
   3   2   4     4970.19     4632.29     91.73 o 
   4   2   4      648.89      663.09     75.74 o 
   5   2   4      192.46      190.19     80.21 o 
   6   2   4      737.25      942.79     97.19 o 
   7   2   4       37.50      162.41    100.48 o 
   8   2   4       40.48      139.90    107.65 o 
   9   2   4      165.05      197.08    102.65 o 
  10   2   4       48.16      116.02     91.13 o 
  11   2   4        3.88       81.10     71.35 o 
 -11   3   4       14.63      101.61    101.61 o 
 -10   3   4        0.34      104.56    104.56 o 
  -9   3   4       63.77       53.55     98.38 o 
  -8   3   4      305.84      450.29     95.54 o 
  -7   3   4      112.57      135.44     83.45 o 
  -6   3   4     2288.94     2374.88     92.93 o 
  -5   3   4     5430.87     5811.57    102.46 o 
  -4   3   4     4064.70     4028.47     77.84 o 
  -3   3   4       34.14       23.95     40.67 o 
  -2   3   4     3212.92     3405.50     56.37 o 
  -1   3   4       94.90       29.99     36.70 o 
   0   3   4      416.03      439.34     94.83 o 
   1   3   4      169.97      164.63     42.13 o 
   2   3   4     1093.48     1013.82     59.23 o 
   3   3   4     1713.97     1645.16     76.50 o 
   4   3   4     5543.33     5750.29    117.29 o 
   5   3   4     3084.17     3531.21    111.77 o 
   6   3   4       77.61      138.17     96.16 o 
   7   3   4     1047.42     1082.84    115.80 o 
   8   3   4       25.34       29.68    112.07 o 
   9   3   4        1.22      238.21    105.83 o 
  10   3   4      135.78      187.90     93.45 o 
  11   3   4        1.28       72.82     72.82 o 
 -11   4   4      187.10      181.90     87.63 o 
 -10   4   4      460.03      308.93    101.86 o 
  -9   4   4      730.82      710.40    110.78 o 
  -8   4   4      449.50      685.06    108.62 o 
  -7   4   4      408.38      498.68     99.51 o 
  -6   4   4       81.48      118.92     85.21 o 
  -5   4   4     1329.81     1594.88     80.76 o 
  -4   4   4       10.17       10.58      2.92 o 
  -3   4   4     3991.08     3584.12     75.16 o 
  -2   4   4    11121.14    11753.96    100.71 o 
  -1   4   4     6935.58     6907.00     84.96 o 
   0   4   4    11027.67    10152.43    828.92 o 
   1   4   4     5126.24     4870.22     82.72 o 
   2   4   4      399.58      548.44     58.45 o 
   3   4   4      252.25      341.41     68.92 o 
   4   4   4      910.00      976.24     86.05 o 
   5   4   4      958.27      962.82    103.43 o 
   6   4   4     2108.55     2083.46    122.29 o 
   7   4   4       52.52       83.94    105.77 o 
   8   4   4      784.93      810.31    118.85 o 
   9   4   4       51.23      265.43    103.20 o 
  10   4   4      103.63      301.91     88.13 o 
 -11   5   4        5.31       50.67     80.49 o 
 -10   5   4       40.97       76.28    101.36 o 
  -9   5   4       87.81        2.84    115.63 o 
  -8   5   4      298.88      167.48    119.07 o 
  -7   5   4     1321.50     1306.17    119.43 o 
  -6   5   4      553.27      838.12     96.75 o 
  -5   5   4     2580.78     2859.89    103.83 o 
  -4   5   4       11.55        9.99     67.36 o 
  -3   5   4     4194.59     4105.94     89.68 o 
  -2   5   4      407.93      570.34     56.86 o 
  -1   5   4      241.66      232.53     53.58 o 
   0   5   4      449.30      423.97     38.50 o 
   1   5   4      494.02      428.62     62.55 o 
   2   5   4     5444.30     5595.48    105.54 o 
   3   5   4     4181.10     4040.30    107.55 o 
   4   5   4      588.04      617.95     89.95 o 
   5   5   4     2067.91     2044.65    113.91 o 
   6   5   4      115.63        5.56    109.83 o 
   7   5   4      645.76      683.47    113.98 o 
   8   5   4       20.56      131.44    109.01 o 
   9   5   4      100.08      106.61    106.61 o 
  10   5   4        7.00      200.92     81.31 o 
 -10   6   4        0.12       63.18    108.31 o 
  -9   6   4      138.74      228.45    121.75 o 
  -8   6   4        0.91       14.37    118.96 o 
  -7   6   4      284.35      220.12    116.81 o 
  -6   6   4      119.58       29.99    107.73 o 
  -5   6   4       46.64       95.70     95.70 o 
  -4   6   4       58.47       19.61     85.74 o 
  -3   6   4      998.31     1130.32     80.55 o 
  -2   6   4     1148.18     1204.77     78.34 o 
  -1   6   4     1392.47     1395.93     75.70 o 
   0   6   4        2.35       28.04     44.33 o 
   1   6   4        2.86       56.23     67.71 o 
   2   6   4     2881.68     3049.05    101.74 o 
   3   6   4       37.98      119.45     85.37 o 
   4   6   4      131.45      130.07     95.12 o 
   5   6   4     1056.13      818.39    113.52 o 
   6   6   4       14.75       87.68    111.34 o 
   7   6   4        4.96      113.34    113.34 o 
   8   6   4        1.64       30.30    107.92 o 
   9   6   4       23.90       99.19     99.19 o 
  10   6   4       33.00       13.52     77.25 o 
 -10   7   4        5.44       42.12    106.70 o 
  -9   7   4        8.70      189.08    117.95 o 
  -8   7   4       35.92       20.97    128.24 o 
  -7   7   4       60.89       17.49    122.46 o 
  -6   7   4       10.32      120.11    120.11 o 
  -5   7   4     4523.34     4848.63    143.41 o 
  -4   7   4      393.40      475.91     99.22 o 
  -3   7   4      341.61      355.80     89.33 o 
  -2   7   4      689.36      898.40     85.71 o 
  -1   7   4      162.04      276.32     77.46 o 
   0   7   4     1027.62     1099.85     59.91 o 
   1   7   4        1.21       82.89     82.48 o 
   2   7   4      849.93      963.10     97.58 o 
   3   7   4     1065.74     1116.36    109.05 o 
   4   7   4     1026.74     1314.30    117.36 o 
   5   7   4     1039.93     1112.23    124.05 o 
   6   7   4      159.16       91.05    116.84 o 
   7   7   4       41.41       29.01    116.70 o 
   8   7   4      135.59      103.95    108.82 o 
   9   7   4       13.50       15.66     89.17 o 
  -9   8   4      699.35      337.55    126.41 o 
  -8   8   4      626.37      629.71    136.32 o 
  -7   8   4       33.54      183.64    130.60 o 
  -6   8   4       23.90      124.85    124.85 o 
  -5   8   4     1595.35     1631.56    128.87 o 
  -4   8   4       24.92      336.55    121.25 o 
  -3   8   4       16.64       19.15    100.92 o 
  -2   8   4     3110.95     3482.89    123.44 o 
  -1   8   4     5614.03     5666.02    137.63 o 
   0   8   4     6202.38     6137.83    142.53 o 
   1   8   4      447.97      528.97     98.97 o 
   2   8   4        1.08       56.09    109.95 o 
   3   8   4      930.54      889.65    120.71 o 
   4   8   4        2.83      248.04    116.39 o 
   5   8   4      321.50       85.97    125.86 o 
   6   8   4        7.79      161.71    125.95 o 
   7   8   4      623.46      490.09    122.92 o 
   8   8   4      610.17      569.83    109.05 o 
   9   8   4       16.94       10.17     83.20 o 
  -9   9   4        0.96       59.22    110.62 o 
  -8   9   4      297.76      214.65    127.60 o 
  -7   9   4       15.48      120.84    130.39 o 
  -6   9   4      384.62      334.21    136.20 o 
  -5   9   4      544.95      879.51    131.40 o 
  -4   9   4     1076.70     1043.58    130.00 o 
  -3   9   4      161.03      229.82    117.11 o 
  -2   9   4      235.42      171.04    114.96 o 
  -1   9   4     1448.62     1534.23    124.81 o 
   0   9   4       16.24       10.51     77.66 o 
   1   9   4       76.50      314.45    111.74 o 
   2   9   4     1578.11     1630.15    137.37 o 
   3   9   4     1153.59     1285.43    139.97 o 
   4   9   4      836.67      902.03    139.82 o 
   5   9   4      645.68      369.63    142.17 o 
   6   9   4       82.18       96.34    129.15 o 
   7   9   4        0.40      115.49    115.49 o 
   8   9   4       17.97       98.96     98.96 o 
  -8  10   4       20.32       81.21    116.51 o 
  -7  10   4       45.89      130.22    130.22 o 
  -6  10   4      162.97      324.86    136.07 o 
  -5  10   4        6.72      359.86    132.62 o 
  -4  10   4        3.04       58.25    132.12 o 
  -3  10   4      588.63      568.36    132.35 o 
  -2  10   4        0.12      122.77    122.77 o 
  -1  10   4      488.10      259.61    127.44 o 
   0  10   4      625.03      589.41    130.20 o 
   1  10   4       83.19      146.84    123.32 o 
   2  10   4        0.57       98.77    136.88 o 
   3  10   4       56.59      337.67    137.38 o 
   4  10   4       66.81       82.40    142.07 o 
   5  10   4      312.25      441.85    139.18 o 
   6  10   4        5.79      236.79    126.77 o 
   7  10   4       25.00      112.58    112.58 o 
  -7  11   4       24.91      120.66    120.66 o 
  -6  11   4       66.39      110.35    128.44 o 
  -5  11   4       71.18       34.20    136.14 o 
  -4  11   4      248.79      217.16    137.53 o 
  -3  11   4      133.05      244.69    134.56 o 
  -2  11   4      148.02       62.22    134.86 o 
  -1  11   4       56.42       36.90    132.53 o 
   0  11   4        7.94       17.30     93.96 o 
   1  11   4      167.73      523.84    132.39 o 
   2  11   4      579.25      457.80    153.82 o 
   3  11   4       33.21      105.87    148.86 o 
   4  11   4       35.90       24.11    146.51 o 
   5  11   4        2.14       48.85    135.40 o 
   6  11   4        0.94      218.60    119.07 o 
  -6  12   4       15.03      200.97    113.20 o 
  -5  12   4        0.62        8.60    125.37 o 
  -4  12   4      189.41       66.80    131.45 o 
  -3  12   4      468.24      595.31    136.61 o 
  -2  12   4      693.08      487.57    140.07 o 
  -1  12   4       93.32       87.91     26.47 o 
   0  12   4       73.72      296.71     97.46 o 
   1  12   4      307.10      573.73    132.61 o 
   2  12   4      101.84       10.17    145.15 o 
   3  12   4        0.54      141.50    142.91 o 
   4  12   4       68.07       13.08    140.63 o 
   5  12   4      161.78       80.01    126.01 o 
  -4  13   4      174.07       42.90    117.00 o 
  -3  13   4       26.93       17.03    121.36 o 
  -2  13   4       22.03      192.08    126.47 o 
  -1  13   4       26.08      323.91    124.27 o 
   0  13   4       23.06       13.58     90.69 o 
   1  13   4      152.58      294.03    125.89 o 
   2  13   4      170.24        6.30    137.48 o 
   3  13   4       42.73       83.56    134.72 o 
 -12   1   5       37.91       66.79     96.34 o 
 -11   1   5        1.63      275.46    116.94 o 
 -10   1   5      207.96      122.82    128.70 o 
  -9   1   5       85.68      309.89    119.81 o 
  -8   1   5      219.13      207.16     60.44 o 
  -7   1   5      269.10      225.87    110.48 o 
  -6   1   5     5319.76     5372.24    104.42 o 
  -5   1   5     2883.30     2926.79     89.06 o 
  -4   1   5       51.78       53.63     14.70 o 
  -3   1   5     1841.12     1969.68     57.63 o 
  -2   1   5      410.08      493.30     39.03 o 
  -1   1   5    10404.90    10620.98     88.31 o 
   0   1   5     2846.74     2993.40    120.56 o 
   1   1   5      776.42      777.19     42.98 o 
   2   1   5     6180.31     5645.25     81.07 o 
   3   1   5     6539.15     6326.04     94.02 o 
   4   1   5     4667.77     4347.09     99.41 o 
   5   1   5        1.79       85.38     72.31 o 
   6   1   5      283.66      304.56     90.79 o 
   7   1   5       73.79       98.09     98.09 o 
   8   1   5      121.76      182.17     99.49 o 
   9   1   5       69.98      257.55     94.84 o 
  10   1   5       15.64      163.68     85.19 o 
  11   1   5       52.46       67.22     67.22 o 
 -11   2   5      447.48      451.76    119.74 o 
 -10   2   5       52.54        3.15    125.63 o 
  -9   2   5     1708.14     2176.75    130.21 o 
  -8   2   5      493.46      496.46     93.23 o 
  -7   2   5      100.60      188.27     85.61 o 
  -6   2   5        2.81       63.80     66.15 o 
  -5   2   5      219.21      266.11     54.63 o 
  -4   2   5       23.08      106.84     48.77 o 
  -3   2   5     4918.99     4860.64     71.85 o 
  -2   2   5    32709.49    33847.05    148.52 o 
  -1   2   5    27129.86    28923.77    132.23 o 
   0   2   5     4905.17     4900.45    978.28 o 
   1   2   5        8.27      111.62     38.90 o 
   2   2   5      306.85      276.52     51.40 o 
   3   2   5      565.61      594.84     61.58 o 
   4   2   5        4.06       23.18     70.02 o 
   5   2   5      162.58      120.69     80.92 o 
   6   2   5     2125.77     1974.96    111.56 o 
   7   2   5     2262.17     2369.94    117.57 o 
   8   2   5     1075.21      810.62    115.48 o 
   9   2   5      111.24      314.96    100.60 o 
  10   2   5      109.26      150.02     90.15 o 
  11   2   5       57.73       68.27     68.27 o 
 -11   3   5      108.76       76.75     98.65 o 
 -10   3   5       82.63      170.30     98.52 o 
  -9   3   5        5.56       34.11     97.06 o 
  -8   3   5       31.64       74.21    100.46 o 
  -7   3   5      868.94      785.18     99.03 o 
  -6   3   5     6005.23     6682.43    121.56 o 
  -5   3   5    13155.76    12870.09    127.77 o 
  -4   3   5      174.62      131.26     52.37 o 
  -3   3   5       10.57        6.45     44.47 o 
  -2   3   5     5287.28     5570.08     75.95 o 
  -1   3   5     1399.71     1481.30     51.08 o 
   0   3   5       31.92       66.47     28.45 o 
   1   3   5      145.79      228.32     45.93 o 
   2   3   5     1598.28     1411.54     68.65 o 
   3   3   5    11842.46    12685.61    137.79 o 
   4   3   5     4294.03     4194.55    109.21 o 
   5   3   5      540.51      459.03     94.54 o 
   6   3   5      736.33      889.78    102.79 o 
   7   3   5      213.79      356.03    108.90 o 
   8   3   5       80.89      253.44    105.66 o 
   9   3   5        0.32       92.21    103.20 o 
  10   3   5       73.19      194.34     87.96 o 
 -11   4   5       21.38      191.49     86.74 o 
 -10   4   5      322.96      368.78    107.17 o 
  -9   4   5       18.86       58.26    113.27 o 
  -8   4   5       79.55      172.31    108.06 o 
  -7   4   5     1584.07     1657.33    115.95 o 
  -6   4   5        7.69       56.87     84.75 o 
  -5   4   5      575.19      475.81     77.52 o 
  -4   4   5     1938.00     1975.00     74.17 o 
  -3   4   5      498.73      411.82     56.08 o 
  -2   4   5     1003.82     1021.89     55.86 o 
  -1   4   5     2983.49     2844.60     68.05 o 
   0   4   5     2482.46     2326.05    283.12 o 
   1   4   5     6681.83     6744.82     94.08 o 
   2   4   5      316.17      312.73     62.99 o 
   3   4   5        8.19      125.03     69.52 o 
   4   4   5     4976.42     5408.75    123.65 o 
   5   4   5     2115.69     2066.84    114.85 o 
   6   4   5       33.07       38.55    105.00 o 
   7   4   5       68.66      293.19    110.50 o 
   8   4   5      123.28      115.81    115.81 o 
   9   4   5       16.88       53.12    105.08 o 
  10   4   5       11.90      212.60     84.36 o 
 -11   5   5       50.99      150.22     89.25 o 
 -10   5   5       95.16      141.15    111.23 o 
  -9   5   5      406.05      426.78    121.61 o 
  -8   5   5      560.51      798.33    121.54 o 
  -7   5   5      436.56      717.40    112.77 o 
  -6   5   5      668.55      819.16    102.40 o 
  -5   5   5       28.37       34.01      8.83 o 
  -4   5   5      145.68      118.52     72.57 o 
  -3   5   5     7894.76     7751.10    111.28 o 
  -2   5   5      169.55       88.25     57.40 o 
  -1   5   5     3558.16     3717.07     82.30 o 
   0   5   5     6213.65     5252.21    167.05 o 
   1   5   5     4434.53     3838.35     89.73 o 
   2   5   5     1116.90      983.92     83.40 o 
   3   5   5      366.43      426.39     82.37 o 
   4   5   5       37.64       49.77     90.42 o 
   5   5   5      149.30      228.43    102.36 o 
   6   5   5      465.87      558.07    111.11 o 
   7   5   5       77.85       83.51     24.32 o 
   8   5   5      145.64      231.15    109.26 o 
   9   5   5      353.70      394.96     97.74 o 
  10   5   5       36.82      128.10     78.45 o 
 -10   6   5       13.43       50.39    111.61 o 
  -9   6   5      269.42      315.81    128.98 o 
  -8   6   5     1369.58     1507.86    137.81 o 
  -7   6   5      460.43      623.39    125.45 o 
  -6   6   5      960.35     1177.34    113.43 o 
  -5   6   5     1549.69     1642.34    111.61 o 
  -4   6   5     6510.33     6741.51    132.20 o 
  -3   6   5     2477.05     2280.92     93.88 o 
  -2   6   5     3587.52     3573.52     97.46 o 
  -1   6   5      315.17      309.75     70.29 o 
   0   6   5     2013.47     1869.19    241.30 o 
   1   6   5     2604.31     2576.43     95.17 o 
   2   6   5     3876.55     3970.08    111.19 o 
   3   6   5     1440.65     1530.75    106.80 o 
   4   6   5     1368.83     1431.39    116.34 o 
   5   6   5     1467.16     1365.03    121.54 o 
   6   6   5     3030.62     3034.23    134.15 o 
   7   6   5       64.27       66.41    111.53 o 
   8   6   5      273.35      201.26    112.33 o 
   9   6   5        5.52       66.02     94.21 o 
 -10   7   5       23.17       10.46    110.41 o 
  -9   7   5      203.72      472.87    126.90 o 
  -8   7   5      720.58      494.97    137.68 o 
  -7   7   5       30.26       44.12    125.14 o 
  -6   7   5      270.27      256.14    120.61 o 
  -5   7   5      782.02      697.03    115.90 o 
  -4   7   5      278.85      114.85    101.08 o 
  -3   7   5     1491.13     1445.12    101.77 o 
  -2   7   5      463.08      411.67     86.53 o 
  -1   7   5        1.49       83.69     83.69 o 
   0   7   5     3956.98     3540.73    285.20 o 
   1   7   5     2417.68     2214.00    103.81 o 
   2   7   5      629.39      356.10    100.08 o 
   3   7   5      303.75      555.69    103.12 o 
   4   7   5       37.14       22.52    111.71 o 
   5   7   5     1823.51     1574.21    130.20 o 
   6   7   5      293.31      273.16    121.19 o 
   7   7   5        7.21       88.89    115.39 o 
   8   7   5        0.21      105.35    105.35 o 
   9   7   5       30.32       72.99     83.97 o 
  -9   8   5       18.07      107.90    124.63 o 
  -8   8   5        0.32       42.67    131.64 o 
  -7   8   5       16.89       55.25    129.17 o 
  -6   8   5      146.51      317.25    124.42 o 
  -5   8   5       86.83      223.44    118.06 o 
  -4   8   5       54.04       13.17    109.79 o 
  -3   8   5      237.18      275.06    107.39 o 
  -2   8   5       99.48       96.09    101.27 o 
  -1   8   5      263.31       45.98    101.55 o 
   0   8   5      258.24      265.39     69.83 o 
   1   8   5       71.44       12.15    100.10 o 
   2   8   5      537.49      526.91    115.09 o 
   3   8   5       19.48       73.21    120.36 o 
   4   8   5      367.27      235.11    128.20 o 
   5   8   5       67.39      177.08    121.44 o 
   6   8   5       29.84       33.46    121.10 o 
   7   8   5       47.71      249.50    111.81 o 
   8   8   5       84.53      103.29    103.29 o 
  -9   9   5       34.95      214.45    110.59 o 
  -8   9   5       10.42       86.01    132.44 o 
  -7   9   5      390.94      267.70    139.98 o 
  -6   9   5      190.50      130.41    140.38 o 
  -5   9   5       23.25      141.95    127.64 o 
  -4   9   5      660.08      596.28    130.26 o 
  -3   9   5      405.52      548.97    119.24 o 
  -2   9   5      478.45      410.42    118.18 o 
  -1   9   5       16.80      150.55    110.59 o 
   0   9   5       25.95      150.18     77.25 o 
   1   9   5       78.20      222.40    113.07 o 
   2   9   5       29.01      107.96    124.91 o 
   3   9   5      591.26      402.50    136.52 o 
   4   9   5      199.95       13.07    133.23 o 
   5   9   5       21.18      249.66    126.77 o 
   6   9   5        4.47      125.46    125.46 o 
   7   9   5       41.04       19.04    112.58 o 
   8   9   5      126.90       80.79     92.98 o 
  -8  10   5      130.09      117.28    119.06 o 
  -7  10   5       47.43       44.94     12.87 o 
  -6  10   5        3.65      134.89    134.89 o 
  -5  10   5        6.02      173.26    133.13 o 
  -4  10   5      854.78      722.01    144.55 o 
  -3  10   5     1387.04     1486.37    137.46 o 
  -2  10   5      181.13       41.39    128.51 o 
  -1  10   5      825.68      830.68    132.16 o 
   0  10   5     3502.63     2902.71    128.61 o 
   1  10   5      587.25      612.71    125.79 o 
   2  10   5       58.67       20.29    136.40 o 
   3  10   5      145.24      388.86    142.75 o 
   4  10   5        9.21      212.53    141.69 o 
   5  10   5      288.38      305.42    137.73 o 
   6  10   5      223.01      355.95    122.88 o 
   7  10   5      148.40      107.42    107.42 o 
  -7  11   5       76.85       71.10    118.40 o 
  -6  11   5       71.12       18.07    131.80 o 
  -5  11   5      106.14      137.48    137.48 o 
  -4  11   5      326.73      114.13    140.04 o 
  -3  11   5      289.98      129.61    139.07 o 
  -2  11   5        0.69      136.56    136.56 o 
  -1  11   5      123.11      147.04    135.76 o 
   0  11   5       12.81      133.38    133.38 o 
   1  11   5      163.87      163.66    133.21 o 
   2  11   5      108.17      111.41    146.80 o 
   3  11   5      206.96      158.53    146.80 o 
   4  11   5      116.83      461.54    137.53 o 
   5  11   5      157.92      199.68    129.97 o 
   6  11   5       54.10       24.76    115.66 o 
  -6  12   5        0.93      116.18    116.18 o 
  -5  12   5       78.16       69.60    128.72 o 
  -4  12   5        1.01      134.77    134.77 o 
  -3  12   5       95.91       24.80    135.27 o 
  -2  12   5        7.06       65.99    135.97 o 
  -1  12   5       90.21      141.55    137.49 o 
   0  12   5        9.09       65.92    134.21 o 
   1  12   5      119.33       83.11    134.00 o 
   2  12   5       29.56      141.34    141.34 o 
   3  12   5       43.27       50.97    141.72 o 
   4  12   5        0.20      128.07    135.41 o 
   5  12   5        0.04       79.32    118.85 o 
  -4  13   5       40.81      256.42    114.21 o 
  -3  13   5        8.15       16.85    121.41 o 
  -2  13   5        3.04       17.46    128.57 o 
  -1  13   5        1.49      127.67    127.67 o 
   0  13   5        6.79       89.04    154.41 o 
   1  13   5       58.45       64.64    126.46 o 
   2  13   5       42.05      226.47    131.36 o 
   3  13   5       93.38       29.90    132.64 o 
 -12   0   6        7.88       77.18     90.98 o 
 -11   0   6        1.58       59.74    100.23 o 
 -10   0   6      288.01      317.30     98.95 o 
  -9   0   6     1139.39     1076.47     89.94 o 
  -8   0   6     1827.63     1858.26    100.43 o 
  -7   0   6     3255.49     2989.76     97.66 o 
  -6   0   6      647.78      654.02     84.94 o 
  -5   0   6    14242.44    15469.45    174.80 o 
  -4   0   6    14640.11    14028.15    135.32 o 
  -3   0   6      757.92      705.61     59.34 o 
  -2   0   6       22.84       52.90     57.22 o 
  -1   0   6     7184.99     7518.30     77.71 o 
   0   0   6    40361.69    38595.21   1026.02 o 
   1   0   6   123031.55   109954.22   1231.85 o 
   2   0   6      298.11      275.37     55.35 o 
   3   0   6    11004.98    11605.56    134.19 o 
   4   0   6     1264.23     1301.17     81.07 o 
   5   0   6     2646.43     2699.23    101.20 o 
   6   0   6       25.73        6.86     88.85 o 
   7   0   6       28.05       66.83     97.45 o 
   8   0   6       86.03      162.04     98.75 o 
   9   0   6      402.49      363.27     98.72 o 
  10   0   6      223.67       40.28     86.09 o 
 -12   1   6       92.01      109.99    104.54 o 
 -11   1   6       97.49      123.30    126.14 o 
 -10   1   6       49.55      137.16    137.16 o 
  -9   1   6     2228.39     2839.32    151.41 o 
  -8   1   6     1358.26     1399.20    148.77 o 
  -7   1   6       17.60      161.30    106.51 o 
  -6   1   6      146.17      308.20     87.69 o 
  -5   1   6       33.38       72.65     72.65 o 
  -4   1   6     8287.03     7405.49    105.92 o 
  -3   1   6     7042.90     6320.45     83.32 o 
  -2   1   6     4426.13     4760.39     67.87 o 
  -1   1   6    33631.11    30477.47    562.00 o 
   0   1   6    30269.78    30419.10   1809.75 o 
   1   1   6     1568.05     1604.52     53.02 o 
   2   1   6      358.54      315.78     50.87 o 
   3   1   6     2912.57     3153.19     80.87 o 
   4   1   6     2290.38     2166.51     85.35 o 
   5   1   6     4479.86     4136.34    113.11 o 
   6   1   6      746.34      698.99     91.15 o 
   7   1   6      254.10      269.71     97.64 o 
   8   1   6      644.26      589.37    104.98 o 
   9   1   6      285.54      187.63     95.20 o 
  10   1   6        0.87       85.60     85.60 o 
 -11   2   6      220.21       17.04    122.18 o 
 -10   2   6        1.40       77.46    117.63 o 
  -9   2   6      127.43       49.93    100.16 o 
  -8   2   6       43.47      190.66     97.81 o 
  -7   2   6      812.12      821.30     86.30 o 
  -6   2   6      830.22      675.11     76.54 o 
  -5   2   6     4332.84     4265.78     93.35 o 
  -4   2   6     2188.52     2174.99     75.38 o 
  -3   2   6     6458.33     6728.20     88.97 o 
  -2   2   6     1576.35     1616.07     58.70 o 
  -1   2   6       58.85       22.92     39.69 o 
   0   2   6     3142.11     3093.34    247.77 o 
   1   2   6     8986.85     8744.16     92.86 o 
   2   2   6       99.07       79.03     54.06 o 
   3   2   6      190.73      196.55     61.98 o 
   4   2   6     1763.70     1570.21     84.52 o 
   5   2   6       72.30       81.35     84.46 o 
   6   2   6      382.79      429.39     96.45 o 
   7   2   6      737.94      682.51    107.98 o 
   8   2   6       42.17        0.00    101.56 o 
   9   2   6        5.53      100.86     97.17 o 
  10   2   6      101.21      230.64     80.94 o 
 -11   3   6        5.01      224.86     92.19 o 
 -10   3   6       98.55       78.84    104.74 o 
  -9   3   6       23.25      207.82    106.58 o 
  -8   3   6      945.28      972.73    112.82 o 
  -7   3   6     2257.99     2652.33    111.21 o 
  -6   3   6     2064.44     1898.36     90.46 o 
  -5   3   6     2274.69     2347.48     81.19 o 
  -4   3   6     4416.29     4449.78     86.50 o 
  -3   3   6     8847.52     9142.57    101.48 o 
  -2   3   6       42.65       14.66     46.24 o 
  -1   3   6     2919.81     3107.03     67.61 o 
   0   3   6      324.44      198.38     42.63 o 
   1   3   6      662.45      612.10     56.43 o 
   2   3   6    12591.25    13063.53    130.27 o 
   3   3   6     3562.66     3599.55    101.51 o 
   4   3   6      254.63      184.26     82.00 o 
   5   3   6       48.16       61.04     90.87 o 
   6   3   6       25.13      147.14     98.82 o 
   7   3   6      757.23      465.61    109.13 o 
   8   3   6       44.04        5.55    100.60 o 
   9   3   6        3.13       51.38     95.69 o 
  10   3   6       69.72      120.27     81.08 o 
 -11   4   6      313.26       98.59     97.94 o 
 -10   4   6      206.67      402.04    113.96 o 
  -9   4   6      302.84      468.45    121.31 o 
  -8   4   6      141.12      115.71    115.71 o 
  -7   4   6     1179.77     1186.15    107.86 o 
  -6   4   6       60.66      128.97     84.67 o 
  -5   4   6      142.38      219.85     72.82 o 
  -4   4   6     7150.12     7099.41    108.89 o 
  -3   4   6      866.71      702.47     61.87 o 
  -2   4   6     4448.11     4577.06     84.00 o 
  -1   4   6     7786.71     8866.65     96.71 o 
   0   4   6     2965.73     3192.41    729.06 o 
   1   4   6     2715.23     2820.92     79.38 o 
   2   4   6       13.59       62.11     66.72 o 
   3   4   6      190.31      249.65     75.09 o 
   4   4   6     1668.87     1902.64    102.50 o 
   5   4   6      817.33      788.19    106.21 o 
   6   4   6      869.99      893.95    109.85 o 
   7   4   6      249.24      304.76    111.11 o 
   8   4   6      844.56      690.55    119.53 o 
   9   4   6       90.05       81.04     97.74 o 
  10   4   6        6.16        6.20     79.08 o 
 -11   5   6       17.46       82.81     97.50 o 
 -10   5   6        0.27       82.83    116.08 o 
  -9   5   6       32.26       46.61    125.21 o 
  -8   5   6      819.55     1142.76    129.44 o 
  -7   5   6     1106.02     1193.33    119.45 o 
  -6   5   6       65.67       49.32     96.78 o 
  -5   5   6     2345.64     2302.47     99.96 o 
  -4   5   6      498.42      529.38     74.79 o 
  -3   5   6      136.87       70.66     66.66 o 
  -2   5   6        0.32       35.10     59.60 o 
  -1   5   6     3609.25     3782.25     88.41 o 
   0   5   6       24.78        4.78     42.23 o 
   1   5   6      993.02      927.11     72.10 o 
   2   5   6     2672.47     2462.36     97.65 o 
   3   5   6      386.90      356.37     86.56 o 
   4   5   6     1308.67     1425.31    109.85 o 
   5   5   6      731.35      783.60    112.13 o 
   6   5   6      200.43      285.68    110.03 o 
   7   5   6       57.72      109.88    109.88 o 
   8   5   6       42.42       24.91    107.82 o 
   9   5   6       27.27       74.89     94.84 o 
  10   5   6        1.18        7.54     75.93 o 
 -10   6   6       39.47      120.56    120.56 o 
  -9   6   6       12.33      267.98    127.41 o 
  -8   6   6      198.76      144.57    130.73 o 
  -7   6   6        9.67      121.40    116.83 o 
  -6   6   6        1.77       55.00    105.77 o 
  -5   6   6     1306.85     1241.86    108.27 o 
  -4   6   6      646.99      603.83     92.11 o 
  -3   6   6      605.75      686.61     87.43 o 
  -2   6   6     1750.46     1864.32     87.57 o 
  -1   6   6      687.75      620.48     77.14 o 
   0   6   6       22.31        9.67     57.07 o 
   1   6   6     2036.92     2099.57     91.33 o 
   2   6   6       19.40       85.49     85.49 o 
   3   6   6       72.72      213.82     95.08 o 
   4   6   6        7.76       16.12    103.94 o 
   5   6   6      537.10      421.80    116.60 o 
   6   6   6      356.71      425.73    119.09 o 
   7   6   6      269.79      335.51    114.63 o 
   8   6   6       13.85       84.66    103.39 o 
   9   6   6      289.61      254.99     90.22 o 
 -10   7   6        8.83       87.13    111.95 o 
  -9   7   6       37.34      100.83    130.52 o 
  -8   7   6      118.27      176.54    131.53 o 
  -7   7   6     1772.69     2227.48    138.63 o 
  -6   7   6      878.60      972.67    124.35 o 
  -5   7   6     1253.59     1237.98    115.32 o 
  -4   7   6      294.32      191.27    102.69 o 
  -3   7   6      358.65      150.04     96.90 o 
  -2   7   6       35.67       55.88     89.09 o 
  -1   7   6       79.48        6.30     87.74 o 
   0   7   6      160.30       84.12     62.95 o 
   1   7   6     1504.47     1529.77    102.43 o 
   2   7   6     2101.05     2208.21    116.89 o 
   3   7   6     2009.40     2121.55    124.35 o 
   4   7   6       10.49       89.26    116.97 o 
   5   7   6      143.23      279.95    114.72 o 
   6   7   6       16.77       80.20    117.68 o 
   7   7   6       66.60      203.83    113.99 o 
   8   7   6        0.22      101.10    101.10 o 
   9   7   6       21.56       81.90     81.90 o 
  -9   8   6       74.02       43.07    125.86 o 
  -8   8   6       34.28       64.28    134.50 o 
  -7   8   6        7.88      190.81    129.02 o 
  -6   8   6       28.95      128.90    128.90 o 
  -5   8   6       45.16      120.97    120.97 o 
  -4   8   6       12.92       13.14    109.95 o 
  -3   8   6     1497.39     1625.14    119.54 o 
  -2   8   6     6783.00     6928.44    154.65 o 
  -1   8   6     1343.89     1382.20    113.98 o 
   0   8   6        3.56       22.37    136.00 o 
   1   8   6       63.17      109.40     98.88 o 
   2   8   6        8.23      233.82    110.59 o 
   3   8   6       41.41      231.63    118.73 o 
   4   8   6      300.44      478.34    125.07 o 
   5   8   6      107.95       34.18    122.80 o 
   6   8   6      591.28      386.14    129.30 o 
   7   8   6     1182.77      848.08    121.57 o 
   8   8   6      115.96       39.67     97.85 o 
  -9   9   6       17.06      114.77    114.77 o 
  -8   9   6      128.16       62.30    132.03 o 
  -7   9   6      571.56      402.20    140.28 o 
  -6   9   6     1022.62     1042.52    145.89 o 
  -5   9   6       88.83      103.63    126.35 o 
  -4   9   6       11.06      124.87    124.87 o 
  -3   9   6      252.67       76.06    122.50 o 
  -2   9   6     1087.23     1099.92    125.75 o 
  -1   9   6       63.94       29.98    118.35 o 
   0   9   6       23.45      148.82     79.41 o 
   1   9   6      454.02      302.34    121.95 o 
   2   9   6     1136.49     1035.59    137.07 o 
   3   9   6     1481.82     1557.52    146.17 o 
   4   9   6      283.29      455.41    131.54 o 
   5   9   6       13.69      106.44    126.69 o 
   6   9   6        5.37        2.91    124.14 o 
   7   9   6       64.05      136.87    107.57 o 
   8   9   6        1.20       84.72     84.72 o 
  -8  10   6       43.64       21.70    117.60 o 
  -7  10   6      100.28      238.23    130.88 o 
  -6  10   6       12.46       12.51    134.56 o 
  -5  10   6       19.33      138.76    138.76 o 
  -4  10   6        7.96      115.70    134.67 o 
  -3  10   6       12.17      131.05    131.05 o 
  -2  10   6       43.57       27.20    126.51 o 
  -1  10   6      889.30      723.67    135.76 o 
   0  10   6      398.26      530.32     91.41 o 
   1  10   6       66.47      189.12    124.87 o 
   2  10   6       32.11       10.26    140.64 o 
   3  10   6        2.75      141.10    141.10 o 
   4  10   6      204.00       71.59    138.13 o 
   5  10   6       13.25       35.27    132.84 o 
   6  10   6       35.64      305.58    114.60 o 
   7  10   6       58.07      225.10     98.66 o 
  -7  11   6        3.56       82.21    117.15 o 
  -6  11   6       43.40      206.90    132.44 o 
  -5  11   6      194.94      395.03    134.06 o 
  -4  11   6       67.33      337.48    134.78 o 
  -3  11   6       45.49       51.10    141.34 o 
  -2  11   6       12.36        9.63    135.60 o 
  -1  11   6      417.52      667.38    134.37 o 
   0  11   6      276.65      237.16     98.22 o 
   1  11   6      594.34      365.31    138.59 o 
   2  11   6       59.15      150.44    150.44 o 
   3  11   6       89.16       17.48    146.30 o 
   4  11   6      107.49      123.94    142.64 o 
   5  11   6        0.34      127.88    127.88 o 
   6  11   6       34.98       36.52    106.27 o 
  -6  12   6        3.19      116.21    116.21 o 
  -5  12   6      148.15      167.70    125.57 o 
  -4  12   6      127.83      206.87    129.90 o 
  -3  12   6      363.80      137.17    143.56 o 
  -2  12   6      462.42      500.47    137.58 o 
  -1  12   6       41.02      141.96    141.96 o 
   0  12   6      179.50      138.77    140.73 o 
   1  12   6       89.99      191.05    135.80 o 
   2  12   6       53.66       33.79    144.81 o 
   3  12   6        0.79      142.78    142.78 o 
   4  12   6      253.18      145.17    128.66 o 
  -3  13   6        0.90      122.70    122.70 o 
  -2  13   6       15.93      125.68    125.68 o 
  -1  13   6       29.05       98.93    125.60 o 
   0  13   6       54.56      125.78    158.60 o 
   1  13   6      126.85      242.82    122.36 o 
   2  13   6      149.65       21.08    129.26 o 
 -12   1   7        5.96       75.06    107.40 o 
 -11   1   7        8.29       79.41    130.10 o 
 -10   1   7        0.79      135.80    140.78 o 
  -9   1   7       15.98       26.80    105.28 o 
  -8   1   7     1446.22     1632.49    136.34 o 
  -7   1   7      504.31      524.29    112.87 o 
  -6   1   7     5306.63     6101.25    132.93 o 
  -5   1   7      138.59      170.01     74.99 o 
  -4   1   7      177.71      237.49     59.89 o 
  -3   1   7        0.41       44.25     51.69 o 
  -2   1   7      547.53      490.66     47.62 o 
  -1   1   7      115.00       36.81     44.17 o 
   0   1   7      568.10      578.72     32.19 o 
   1   1   7    15809.31    15651.94    118.90 o 
   2   1   7     3505.13     3566.71     76.48 o 
   3   1   7       24.83       77.72     59.69 o 
   4   1   7      973.00     1068.83     80.69 o 
   5   1   7       87.23       53.30     84.04 o 
   6   1   7        1.25       75.15     87.60 o 
   7   1   7        0.02       99.56     99.56 o 
   8   1   7       76.57       67.64     94.39 o 
   9   1   7       78.28      110.08     91.95 o 
  10   1   7      101.05      236.64     76.48 o 
 -11   2   7      306.73      165.59    111.00 o 
 -10   2   7      176.25      232.49    106.91 o 
  -9   2   7      151.71      106.57    109.21 o 
  -8   2   7      254.37       21.36     92.04 o 
  -7   2   7       22.91       37.91     90.11 o 
  -6   2   7      621.36      534.85     89.94 o 
  -5   2   7      538.47      528.58     78.08 o 
  -4   2   7     7230.35     7005.26    109.69 o 
  -3   2   7    17303.69    16138.87    130.91 o 
  -2   2   7    12670.75    12751.36    109.64 o 
  -1   2   7     2388.93     2329.48     63.94 o 
   0   2   7     1601.24     1790.35    182.42 o 
   1   2   7      187.09      212.83     49.93 o 
   2   2   7      300.37      298.30     58.32 o 
   3   2   7      343.95      435.64     67.68 o 
   4   2   7      412.33      367.73     77.69 o 
   5   2   7     2321.46     2446.59    103.91 o 
   6   2   7     2738.95     2645.64    114.82 o 
   7   2   7     1087.36     1309.97    105.26 o 
   8   2   7        6.95       15.43     97.73 o 
   9   2   7       25.97       16.74     91.53 o 
  10   2   7        9.86       81.04     81.04 o 
 -11   3   7       13.19       98.81     98.81 o 
 -10   3   7      212.16      246.60    116.39 o 
  -9   3   7      220.88      339.67    115.35 o 
  -8   3   7       82.60      118.91    100.21 o 
  -7   3   7     3855.31     3968.16    117.35 o 
  -6   3   7     2767.05     2618.37    100.76 o 
  -5   3   7      198.21       92.19     69.42 o 
  -4   3   7      719.16      791.52     67.39 o 
  -3   3   7      392.54      304.81     59.89 o 
  -2   3   7     1961.12     2190.10     68.06 o 
  -1   3   7      804.37      872.56     56.47 o 
   0   3   7      951.77      908.53     95.81 o 
   1   3   7    13372.87    12215.77    119.60 o 
   2   3   7    11146.94    11264.90    129.70 o 
   3   3   7      878.74      688.96     78.00 o 
   4   3   7       37.57       49.01     80.61 o 
   5   3   7       78.82       94.72     94.72 o 
   6   3   7      592.66      668.65    104.44 o 
   7   3   7        3.42       33.15    100.95 o 
   8   3   7       79.25      201.72    101.35 o 
   9   3   7      114.32      165.56     90.93 o 
  10   3   7       91.11       79.22     79.22 o 
 -11   4   7        4.93       14.62    105.18 o 
 -10   4   7        3.90       28.03    118.13 o 
  -9   4   7      280.60      296.74    124.13 o 
  -8   4   7      726.67      830.23    115.85 o 
  -7   4   7       17.74      259.61     93.89 o 
  -6   4   7      574.01      441.79     88.43 o 
  -5   4   7     1616.03     1531.38     87.91 o 
  -4   4   7     1726.67     1807.86     78.57 o 
  -3   4   7     7837.58     8563.36    109.20 o 
  -2   4   7     7275.31     8037.29    105.97 o 
  -1   4   7     1458.40     1531.01     68.52 o 
   0   4   7     1794.34     1647.47    123.01 o 
   1   4   7      321.89      197.48     63.07 o 
   2   4   7       17.73       89.37     70.93 o 
   3   4   7     3565.86     3623.80    112.28 o 
   4   4   7      144.79       35.91     93.00 o 
   5   4   7       19.48       94.52    102.51 o 
   6   4   7     2150.67     2480.90    125.62 o 
   7   4   7      161.93       79.14    109.98 o 
   8   4   7        1.51      102.95    103.91 o 
   9   4   7       82.67      229.64     90.88 o 
  10   4   7        6.40       11.24     70.58 o 
 -11   5   7        4.93       26.62    105.85 o 
 -10   5   7      340.97       68.04    127.32 o 
  -9   5   7      128.97       26.20    127.30 o 
  -8   5   7        8.89       22.15    112.89 o 
  -7   5   7      170.89      164.77    104.63 o 
  -6   5   7      549.69      575.60    102.76 o 
  -5   5   7     1697.81     1843.37     97.62 o 
  -4   5   7     4226.55     4452.55    105.93 o 
  -3   5   7     1909.86     2010.62     83.48 o 
  -2   5   7     1723.86     1905.78     79.00 o 
  -1   5   7     8881.66     9359.80    115.35 o 
   0   5   7     2814.69     2592.86    178.36 o 
   1   5   7       68.90       82.96     68.29 o 
   2   5   7        1.33       63.33     78.82 o 
   3   5   7      120.48       93.47     93.47 o 
   4   5   7     1472.24     1659.42    114.71 o 
   5   5   7      169.52      168.05    105.95 o 
   6   5   7        3.24      110.88    110.88 o 
   7   5   7      809.22      765.43    113.66 o 
   8   5   7      799.26      706.75    113.76 o 
   9   5   7       96.75       79.72     87.17 o 
 -10   6   7      203.16      170.10    121.26 o 
  -9   6   7      523.73      607.99    136.95 o 
  -8   6   7      424.72      550.81    128.61 o 
  -7   6   7        1.70      117.52    117.52 o 
  -6   6   7      702.07      627.46    110.75 o 
  -5   6   7      169.68       22.76    100.16 o 
  -4   6   7     4011.51     4306.99    118.76 o 
  -3   6   7       20.38      138.74     80.58 o 
  -2   6   7      230.40      287.34     76.91 o 
  -1   6   7     2830.52     3067.50    103.16 o 
   0   6   7     7240.01     7169.70    570.73 o 
   1   6   7      622.02      444.22     82.59 o 
   2   6   7      100.80       23.55     92.41 o 
   3   6   7      809.26     1048.06    103.26 o 
   4   6   7     2507.26     2170.35    128.73 o 
   5   6   7       67.65       26.06    110.51 o 
   6   6   7      149.08      221.72    116.03 o 
   7   6   7        2.62       81.70    113.58 o 
   8   6   7      176.78      344.06    100.77 o 
   9   6   7      230.55       98.48     85.55 o 
 -10   7   7      159.30      111.63    116.35 o 
  -9   7   7      198.81      233.80    132.81 o 
  -8   7   7        2.50        3.12    131.54 o 
  -7   7   7      564.02      484.06    128.24 o 
  -6   7   7      288.06      160.35    118.14 o 
  -5   7   7      779.16      972.55    117.18 o 
  -4   7   7     4063.21     4112.80    133.83 o 
  -3   7   7        4.15       38.04     94.52 o 
  -2   7   7       66.40       27.95     91.34 o 
  -1   7   7     2288.50     2400.92    109.22 o 
   0   7   7     1200.63     1019.63    163.06 o 
   1   7   7      358.02      153.13     95.24 o 
   2   7   7       12.32       81.88    100.88 o 
   3   7   7     1001.66     1119.62    113.45 o 
   4   7   7      336.42      450.38    116.72 o 
   5   7   7      711.78      790.21    125.71 o 
   6   7   7      381.51      215.91    123.84 o 
   7   7   7      284.36      367.31    112.06 o 
   8   7   7      100.37       93.47     96.34 o 
   9   7   7      110.74       13.18     76.22 o 
  -9   8   7        2.93       94.16    124.07 o 
  -8   8   7        9.11      138.37    138.37 o 
  -7   8   7        3.29      159.78    134.64 o 
  -6   8   7      333.02      137.51    129.16 o 
  -5   8   7       34.23      128.02    118.63 o 
  -4   8   7       46.88      110.46    111.66 o 
  -3   8   7      301.58      200.49    113.26 o 
  -2   8   7       68.90       71.98    105.36 o 
  -1   8   7      413.17      383.66    108.46 o 
   0   8   7       81.94      148.15     96.04 o 
   1   8   7      358.25      305.02    108.97 o 
   2   8   7        3.32      120.57    117.88 o 
   3   8   7        0.70      122.37    122.37 o 
   4   8   7      192.97      200.95    123.85 o 
   5   8   7       78.10      143.26    122.46 o 
   6   8   7        7.30      154.11    117.85 o 
   7   8   7      102.12       23.94    105.93 o 
   8   8   7        0.25      121.07     89.21 o 
  -9   9   7       20.89       75.83    110.05 o 
  -8   9   7      105.40      131.18    131.18 o 
  -7   9   7      223.09      342.74    136.49 o 
  -6   9   7      328.60      313.33    136.26 o 
  -5   9   7       37.29      269.90    128.25 o 
  -4   9   7       56.93      213.81    126.40 o 
  -3   9   7       84.03      125.13    125.13 o 
  -2   9   7       78.61       53.21    119.72 o 
  -1   9   7      601.08      622.89    124.89 o 
   0   9   7      533.97      525.18    157.32 o 
   1   9   7     1117.84      674.64    129.68 o 
   2   9   7     1193.49     1000.42    136.18 o 
   3   9   7      150.73      122.54    134.14 o 
   4   9   7       20.91      138.75    138.75 o 
   5   9   7       15.54       44.62    128.10 o 
   6   9   7       81.13       61.28    119.49 o 
   7   9   7      124.41      189.79    103.78 o 
  -8  10   7       52.40      103.26    119.48 o 
  -7  10   7        5.02      141.72    130.39 o 
  -6  10   7        2.12       91.46    138.69 o 
  -5  10   7      105.02      140.27    138.46 o 
  -4  10   7      653.57      636.93    139.17 o 
  -3  10   7      307.57      186.60    133.95 o 
  -2  10   7      474.37      480.96    131.52 o 
  -1  10   7     1147.91     1129.49    141.13 o 
   0  10   7        7.51      111.87     89.53 o 
   1  10   7      372.59      389.98    132.00 o 
   2  10   7       45.82      221.82    137.38 o 
   3  10   7      299.63       45.01    145.98 o 
   4  10   7      178.87      154.62    141.21 o 
   5  10   7      104.95        6.17    129.02 o 
   6  10   7       95.93       49.43    111.36 o 
  -7  11   7      129.33       97.98    117.33 o 
  -6  11   7       49.76       32.87    130.01 o 
  -5  11   7      201.40      106.84    139.12 o 
  -4  11   7        4.46      134.55    137.31 o 
  -3  11   7      144.84      109.20    137.57 o 
  -2  11   7        6.82       60.57    138.79 o 
  -1  11   7      470.38      341.27    147.10 o 
   0  11   7      364.49      163.48    153.69 o 
   1  11   7       34.81      155.81    133.97 o 
   2  11   7      299.70      420.16    144.54 o 
   3  11   7      345.35      427.52    143.60 o 
   4  11   7      126.42       45.78    134.71 o 
   5  11   7      151.77      289.61    115.73 o 
  -5  12   7       22.58      175.49    123.28 o 
  -4  12   7        1.76      112.21    132.34 o 
  -3  12   7        0.13        0.60    131.93 o 
  -2  12   7       21.99       91.21    136.97 o 
  -1  12   7       24.16       81.87    136.78 o 
   0  12   7        6.73      138.40     94.44 o 
   1  12   7      138.31      432.43    131.18 o 
   2  12   7        2.04      218.82    135.27 o 
   3  12   7        6.60       13.05    131.75 o 
   4  12   7        9.35       73.79    122.07 o 
  -3  13   7       35.42       33.06    121.40 o 
  -2  13   7       46.64      301.40    119.19 o 
  -1  13   7        7.99      121.16    121.16 o 
   0  13   7       95.90       77.34    182.86 o 
   1  13   7      189.32      426.40    117.72 o 
   2  13   7      231.01      417.17    120.09 o 
 -12   0   8      114.29       45.38     69.87 o 
 -11   0   8      473.01      457.28     90.48 o 
 -10   0   8     1610.80     1457.26    120.62 o 
  -9   0   8      594.05      452.81    101.50 o 
  -8   0   8      959.36     1009.41    119.79 o 
  -7   0   8     4951.75     5084.64    165.59 o 
  -6   0   8     2591.28     2871.03    131.08 o 
  -5   0   8     2438.13     2432.17    111.57 o 
  -4   0   8     2711.61     2507.71     95.35 o 
  -3   0   8       74.29      187.74     61.29 o 
  -2   0   8     6120.83     6208.08     93.83 o 
  -1   0   8    19882.28    21111.73    139.32 o 
   0   0   8     2892.20     3014.85     74.77 o 
   1   0   8     8394.38     9470.33    107.62 o 
   2   0   8     2740.69     2674.76     82.02 o 
   3   0   8    11481.83    12823.43    137.83 o 
   4   0   8      523.96      796.28     92.28 o 
   5   0   8        2.58       83.98     83.18 o 
   6   0   8      233.62      200.68     94.44 o 
   7   0   8      860.85      875.96    104.52 o 
   8   0   8      257.45      398.93     97.25 o 
   9   0   8      204.57       47.47     92.27 o 
  10   0   8       13.46       74.57     74.57 o 
 -12   1   8        3.62       80.74    109.69 o 
 -11   1   8        9.88      109.27    109.27 o 
 -10   1   8      417.12      528.44    110.94 o 
  -9   1   8       74.28      228.05    141.72 o 
  -8   1   8       62.32        8.77    130.10 o 
  -7   1   8      393.98      475.79    112.88 o 
  -6   1   8     1311.27     1316.09    101.14 o 
  -5   1   8    10493.70    10499.68    147.36 o 
  -4   1   8     3581.72     3156.57     88.45 o 
  -3   1   8     6463.87     5756.75     94.18 o 
  -2   1   8     5727.69     5950.96     82.82 o 
  -1   1   8     3382.76     3636.79     71.90 o 
   0   1   8      216.51      253.40     41.06 o 
   1   1   8       58.57       51.66     51.66 o 
   2   1   8     6956.00     6837.06    100.52 o 
   3   1   8     9703.36     9304.02    120.38 o 
   4   1   8     1390.96     1255.45     86.69 o 
   5   1   8      955.42      897.22     92.87 o 
   6   1   8       85.42       92.46     93.58 o 
   7   1   8     1144.54     1045.65    103.06 o 
   8   1   8       55.61      198.40     95.04 o 
   9   1   8       25.25       22.60     86.06 o 
  10   1   8       17.66       72.42     72.42 o 
 -11   2   8       19.62       77.18    100.03 o 
 -10   2   8       53.61       70.41    106.84 o 
  -9   2   8      411.15      475.70    109.21 o 
  -8   2   8       49.76      199.98    113.04 o 
  -7   2   8      829.38      946.13    113.59 o 
  -6   2   8     2820.80     2963.10    116.01 o 
  -5   2   8     1768.79     1985.18     94.31 o 
  -4   2   8     1981.29     1845.44     81.28 o 
  -3   2   8     7674.06     8108.52    108.91 o 
  -2   2   8     1536.89     1636.76     64.26 o 
  -1   2   8     3294.13     3285.50     71.19 o 
   0   2   8      355.37      304.48     77.16 o 
   1   2   8       13.70       24.32     52.47 o 
   2   2   8     3073.60     2877.62     86.45 o 
   3   2   8     1888.02     1772.91     83.57 o 
   4   2   8      113.16      119.20     76.05 o 
   5   2   8     1862.31     1867.47    100.43 o 
   6   2   8       15.60       96.20     96.20 o 
   7   2   8       56.29       99.61     99.61 o 
   8   2   8       95.17      123.45     98.52 o 
   9   2   8       61.96      204.87     85.26 o 
  10   2   8        2.36        5.53     71.70 o 
 -11   3   8       61.50       25.16    109.49 o 
 -10   3   8       67.84       55.41    115.18 o 
  -9   3   8       33.25      102.75    103.36 o 
  -8   3   8      942.83      907.98    107.49 o 
  -7   3   8     1103.17     1159.04    103.39 o 
  -6   3   8     1179.50     1059.99     94.66 o 
  -5   3   8       37.61      153.29     75.29 o 
  -4   3   8      205.71      204.97     68.72 o 
  -3   3   8      441.71      509.66     66.44 o 
  -2   3   8     3160.40     3376.61     84.29 o 
  -1   3   8       65.71       47.79     56.63 o 
   0   3   8     8957.43     9224.23   1103.43 o 
   1   3   8     4924.66     4754.73     88.15 o 
   2   3   8     3019.16     3186.22     89.91 o 
   3   3   8     1102.40     1066.92     84.53 o 
   4   3   8       67.19      194.19     85.13 o 
   5   3   8       61.78      242.39     92.29 o 
   6   3   8       40.78       26.54     96.26 o 
   7   3   8       73.76      242.21    100.72 o 
   8   3   8        7.48       98.29    101.61 o 
   9   3   8      263.54      194.49     88.51 o 
  10   3   8      136.73       25.17     69.73 o 
 -11   4   8      139.51      277.86    108.84 o 
 -10   4   8      149.86       95.84    119.15 o 
  -9   4   8       40.01      118.13    118.13 o 
  -8   4   8      186.71      150.43    107.17 o 
  -7   4   8        0.74       96.09     96.09 o 
  -6   4   8      459.50      301.75     90.09 o 
  -5   4   8      643.99      600.92     87.10 o 
  -4   4   8     5273.72     5325.25    116.36 o 
  -3   4   8     7023.16     7399.37    113.31 o 
  -2   4   8     4247.98     4711.18     99.87 o 
  -1   4   8       32.63       45.21     61.72 o 
   0   4   8     1200.51     1207.95     79.32 o 
   1   4   8       22.00       63.98     64.83 o 
   2   4   8        4.52       68.44     75.74 o 
   3   4   8       31.46       11.44     83.36 o 
   4   4   8      500.47      555.96    101.41 o 
   5   4   8     2280.07     2433.03    120.79 o 
   6   4   8      810.58      820.70    109.21 o 
   7   4   8      147.73      201.93    106.40 o 
   8   4   8        5.49       96.00     97.75 o 
   9   4   8        1.51       35.84     88.71 o 
 -11   5   8       24.54      110.15    110.15 o 
 -10   5   8       38.82      147.03    121.49 o 
  -9   5   8       12.71       53.34    121.46 o 
  -8   5   8      562.88      565.21    123.13 o 
  -7   5   8     1240.11     1418.97    115.91 o 
  -6   5   8      594.57      526.64    101.76 o 
  -5   5   8     2240.41     2295.40    105.91 o 
  -4   5   8        7.48      162.13     78.44 o 
  -3   5   8       22.01       67.66     72.57 o 
  -2   5   8      118.78      114.11     71.23 o 
  -1   5   8        8.16       18.68     71.25 o 
   0   5   8      218.15      274.69     48.20 o 
   1   5   8     1984.43     1926.78     87.03 o 
   2   5   8     1491.63     1536.78     96.33 o 
   3   5   8     4576.50     4795.85    133.50 o 
   4   5   8      508.81      430.20    105.77 o 
   5   5   8      651.76      722.03    113.26 o 
   6   5   8       25.40      111.92    111.92 o 
   7   5   8       19.29       14.08    108.20 o 
   8   5   8        3.69       53.34    101.51 o 
   9   5   8       20.01      165.12     83.89 o 
 -10   6   8        0.99       54.91    121.05 o 
  -9   6   8       56.43       17.32    125.40 o 
  -8   6   8       24.75      125.77    125.77 o 
  -7   6   8      311.26      475.03    115.58 o 
  -6   6   8        7.10      108.26    108.26 o 
  -5   6   8      177.47       90.86     98.43 o 
  -4   6   8       19.26      168.32     90.84 o 
  -3   6   8      218.86      224.81     86.85 o 
  -2   6   8      104.43      115.77     32.63 o 
  -1   6   8      322.66      386.43     82.47 o 
   0   6   8      547.37      603.31     58.64 o 
   1   6   8       22.34       84.75     84.75 o 
   2   6   8      147.07      355.22     97.62 o 
   3   6   8      251.74      231.07    108.55 o 
   4   6   8       17.70       61.82    110.60 o 
   5   6   8      372.84      206.21    116.15 o 
   6   6   8        0.52        0.28    108.48 o 
   7   6   8       71.03       38.46    111.65 o 
   8   6   8        9.57       62.91     96.46 o 
   9   6   8        0.61       19.29     78.41 o 
 -10   7   8        2.69      269.76    109.75 o 
  -9   7   8      116.69      323.61    122.70 o 
  -8   7   8      294.97      622.09    131.85 o 
  -7   7   8       45.64      242.56    122.93 o 
  -6   7   8      615.31      544.68    123.48 o 
  -5   7   8       35.47       52.24    112.60 o 
  -4   7   8       19.99      107.17    107.17 o 
  -3   7   8      411.30      525.09    101.55 o 
  -2   7   8      911.89      904.91    103.76 o 
  -1   7   8      450.04      581.09    102.31 o 
   0   7   8     3321.40     3671.41    367.72 o 
   1   7   8     1588.18     1494.98    110.13 o 
   2   7   8      139.60      191.57    106.13 o 
   3   7   8       24.47      155.92    113.72 o 
   4   7   8        7.33      134.41    114.91 o 
   5   7   8        0.24       14.83    117.14 o 
   6   7   8       26.78       31.13      9.32 o 
   7   7   8       39.65       53.45    110.63 o 
   8   7   8       84.24      160.36     91.04 o 
  -9   8   8       18.71      123.11    123.11 o 
  -8   8   8       20.95      134.12    134.12 o 
  -7   8   8      154.48        6.00    136.37 o 
  -6   8   8      141.37      338.93    126.87 o 
  -5   8   8      778.19      677.22    131.33 o 
  -4   8   8      915.53      817.04    129.05 o 
  -3   8   8     2578.16     2451.61    136.73 o 
  -2   8   8     2864.63     2917.86    127.14 o 
  -1   8   8      251.25      246.65    110.16 o 
   0   8   8      197.10      118.70     76.72 o 
   1   8   8      610.27      715.43    107.05 o 
   2   8   8      104.65       63.16    122.32 o 
   3   8   8        4.97      206.13    124.81 o 
   4   8   8      715.57      810.20    130.47 o 
   5   8   8      934.20     1171.73    132.57 o 
   6   8   8      285.58      222.31    119.24 o 
   7   8   8       51.48       98.92    102.23 o 
   8   8   8        2.50        4.11     84.29 o 
  -9   9   8       83.27        5.12    112.93 o 
  -8   9   8      455.92      402.89    133.43 o 
  -7   9   8      389.00      522.17    139.71 o 
  -6   9   8       54.74      122.38    138.93 o 
  -5   9   8        4.60      263.26    132.39 o 
  -4   9   8       13.93       33.24    127.91 o 
  -3   9   8      401.51      339.78    128.11 o 
  -2   9   8      232.74      376.22    126.07 o 
  -1   9   8       12.85      122.74    122.74 o 
   0   9   8      390.44      465.95    151.05 o 
   1   9   8     1491.02     1402.66    130.69 o 
   2   9   8      555.71      528.00    135.02 o 
   3   9   8        5.24       96.27    128.93 o 
   4   9   8       12.93       65.42    134.74 o 
   5   9   8       59.45       24.94    126.07 o 
   6   9   8       40.36       19.63    117.24 o 
   7   9   8       14.11       72.61     96.29 o 
  -8  10   8       23.78       26.90    115.67 o 
  -7  10   8       16.73       29.93    128.51 o 
  -6  10   8       72.50      145.02    137.75 o 
  -5  10   8       47.39      115.09    140.39 o 
  -4  10   8       80.76       95.58    137.02 o 
  -3  10   8       83.27       18.80    138.48 o 
  -2  10   8       71.89      350.96    128.01 o 
  -1  10   8        5.88       86.50    131.90 o 
   0  10   8       44.98       95.61     88.58 o 
   1  10   8       27.41       38.12    132.82 o 
   2  10   8      598.11      625.69    145.68 o 
   3  10   8       48.10       78.63    140.44 o 
   4  10   8       16.74       69.21    134.51 o 
   5  10   8        9.17      156.65    123.43 o 
   6  10   8      106.09      220.33    107.97 o 
  -7  11   8        6.05        8.01    116.07 o 
  -6  11   8      412.34      220.14    133.05 o 
  -5  11   8      242.16      294.64    134.30 o 
  -4  11   8      216.91      169.88    135.55 o 
  -3  11   8      153.25      190.03    138.71 o 
  -2  11   8       56.63       58.27     17.48 o 
  -1  11   8      273.48       64.11    142.43 o 
   0  11   8       24.09       73.76     96.83 o 
   1  11   8       85.18       95.71     28.89 o 
   2  11   8       16.95       41.14    138.23 o 
   3  11   8      155.85      127.88    143.25 o 
   4  11   8      142.32       75.52    130.63 o 
   5  11   8        0.09      114.20    114.20 o 
  -5  12   8      156.01      321.56    121.63 o 
  -4  12   8       26.43       30.08    129.02 o 
  -3  12   8      285.12      129.83    139.04 o 
  -2  12   8      122.48       87.45    134.65 o 
  -1  12   8       94.21      169.06    135.45 o 
   0  12   8      171.58       71.82     94.16 o 
   1  12   8        0.35      131.10    131.10 o 
   2  12   8        4.40      293.18    131.77 o 
   3  12   8      265.75      284.81    129.56 o 
   4  12   8       64.09      169.42    115.62 o 
  -3  13   8       22.03       81.11    118.14 o 
  -2  13   8       51.31      120.49    120.49 o 
  -1  13   8       21.20       72.86    120.57 o 
   0  13   8      409.43      470.41     91.83 o 
   1  13   8       12.59       27.29    116.60 o 
 -11   1   9        3.60       98.24    102.79 o 
 -10   1   9      199.91      458.75    157.69 o 
  -9   1   9      101.91      459.77    141.47 o 
  -8   1   9      943.36      908.88    138.34 o 
  -7   1   9      284.17      394.89    117.21 o 
  -6   1   9      554.36      293.89    104.62 o 
  -5   1   9       56.93       32.30     79.45 o 
  -4   1   9     1633.08     1338.68     82.71 o 
  -3   1   9     6525.82     5964.15    102.33 o 
  -2   1   9     2117.28     2255.44     70.96 o 
  -1   1   9     4008.07     3755.43     78.72 o 
   0   1   9     2052.75     1939.76     47.55 o 
   1   1   9     2472.04     2541.02     77.08 o 
   2   1   9        9.86       62.63     62.63 o 
   3   1   9     1896.64     2205.11     86.80 o 
   4   1   9      304.74      122.73     81.55 o 
   5   1   9      552.00      519.86     93.35 o 
   6   1   9       15.90       94.90     94.90 o 
   7   1   9        3.13       61.68     93.99 o 
   8   1   9      391.85      179.41     98.77 o 
   9   1   9       62.91       75.06     84.58 o 
  10   1   9       22.89       59.91     67.14 o 
 -11   2   9       84.85       27.70     92.96 o 
 -10   2   9        0.54       35.51    118.64 o 
  -9   2   9      177.07       84.82    134.65 o 
  -8   2   9     2060.04     2270.80    141.87 o 
  -7   2   9        4.99      145.85    108.00 o 
  -6   2   9       13.35      116.68     95.58 o 
  -5   2   9     6982.34     7040.15    134.27 o 
  -4   2   9     5488.88     4969.22    107.32 o 
  -3   2   9    11366.53    10458.79    127.41 o 
  -2   2   9      110.95       41.01     58.06 o 
  -1   2   9     1545.58     1696.30     68.09 o 
   0   2   9      310.57      315.34     39.56 o 
   1   2   9       95.57      133.89     55.48 o 
   2   2   9     4876.81     4964.92    103.60 o 
   3   2   9     4639.77     4624.41    108.04 o 
   4   2   9     3645.31     3710.12    113.44 o 
   5   2   9     1651.51     1927.85    105.04 o 
   6   2   9      149.22       52.38     97.38 o 
   7   2   9      106.05       99.01     99.01 o 
   8   2   9       22.05       94.48     94.48 o 
   9   2   9        2.88        3.10      0.97 o 
  10   2   9        0.52        1.68     64.38 o 
 -11   3   9        6.39       71.89    101.32 o 
 -10   3   9      240.03      410.48    104.32 o 
  -9   3   9      625.72      579.11    114.84 o 
  -8   3   9     1299.82     1496.76    119.46 o 
  -7   3   9      108.26      129.23    105.22 o 
  -6   3   9      522.05      632.29     98.93 o 
  -5   3   9       17.79       85.22     85.22 o 
  -4   3   9     4233.81     4586.62    108.96 o 
  -3   3   9     1817.53     1836.36     82.59 o 
  -2   3   9      105.24       81.42     62.48 o 
  -1   3   9     2045.27     2182.65     78.49 o 
   0   3   9    22012.57    21213.86   2197.18 o 
   1   3   9      479.40      442.69     64.07 o 
   2   3   9      129.69      107.63     71.02 o 
   3   3   9      830.76      956.51     84.32 o 
   4   3   9        7.87      119.43     86.89 o 
   5   3   9     1103.08      968.51    102.68 o 
   6   3   9      204.85      173.69     99.25 o 
   7   3   9       41.40      186.52     95.43 o 
   8   3   9      278.46      388.15     94.88 o 
   9   3   9      346.41      113.23     83.80 o 
 -11   4   9        0.80       21.56    102.67 o 
 -10   4   9      288.45      127.34    114.48 o 
  -9   4   9        8.45      230.17    111.92 o 
  -8   4   9      360.54      391.59    110.70 o 
  -7   4   9     1739.28     1663.97    116.50 o 
  -6   4   9        8.40       75.75     95.44 o 
  -5   4   9      220.16      404.50     86.02 o 
  -4   4   9     2905.01     3031.40    102.19 o 
  -3   4   9       60.36       12.16     71.35 o 
  -2   4   9     5960.33     6519.84    113.25 o 
  -1   4   9     2788.28     2969.38     88.30 o 
   0   4   9       65.28       23.63     46.64 o 
   1   4   9     2461.28     2333.64     88.26 o 
   2   4   9     4044.21     3834.79    112.14 o 
   3   4   9      352.52      426.96     90.75 o 
   4   4   9     1153.08     1328.43    107.73 o 
   5   4   9      126.09       88.30    104.33 o 
   6   4   9       88.78      235.94    100.54 o 
   7   4   9      277.80      429.93    103.39 o 
   8   4   9        2.15       95.96     95.96 o 
   9   4   9       60.90       53.84     81.56 o 
 -11   5   9       21.41       84.66    103.05 o 
 -10   5   9        0.09      116.83    116.83 o 
  -9   5   9       15.38       18.96    120.79 o 
  -8   5   9        8.27       13.33    114.99 o 
  -7   5   9      500.03      402.62    113.27 o 
  -6   5   9     4123.90     4154.49    130.82 o 
  -5   5   9     1675.64     1638.33    107.39 o 
  -4   5   9       51.79       87.74     87.74 o 
  -3   5   9      542.78      406.15     86.02 o 
  -2   5   9     3263.87     3268.80    100.90 o 
  -1   5   9      205.52      224.58     67.25 o 
   0   5   9     1812.59     2097.25    275.18 o 
   1   5   9      302.56      386.37     79.52 o 
   2   5   9     3400.75     3426.96    118.11 o 
   3   5   9     3047.71     3332.73    124.64 o 
   4   5   9     1314.32     1265.64    115.69 o 
   5   5   9      472.44      535.09    114.46 o 
   6   5   9      644.95      689.33    115.62 o 
   7   5   9        4.27       10.63    106.64 o 
   8   5   9        4.47      103.42     93.65 o 
   9   5   9       14.96       77.26     77.26 o 
 -10   6   9      383.42      201.35    120.00 o 
  -9   6   9      177.52      110.12    125.24 o 
  -8   6   9      176.96       70.74    121.71 o 
  -7   6   9      593.11      772.80    117.86 o 
  -6   6   9      429.07      218.12    119.08 o 
  -5   6   9      331.57      312.24    102.44 o 
  -4   6   9       35.15       58.45     95.36 o 
  -3   6   9     2255.59     2615.42    114.10 o 
  -2   6   9     6745.62     7327.09    138.19 o 
  -1   6   9     5891.39     5974.39    129.42 o 
   0   6   9      453.60      460.56     76.66 o 
   1   6   9     2335.61     2356.42    105.95 o 
   2   6   9     1239.33     1212.82    110.39 o 
   3   6   9      935.66      999.99    112.67 o 
   4   6   9        2.49       60.06    110.82 o 
   5   6   9        0.85      113.06    113.06 o 
   6   6   9      614.45      574.13    121.41 o 
   7   6   9      484.78      316.91    112.04 o 
   8   6   9       78.18      188.93     90.96 o 
   9   6   9       10.23       52.78     70.58 o 
 -10   7   9       83.74       35.52    113.83 o 
  -9   7   9       30.39        2.88    122.94 o 
  -8   7   9        2.98      129.30    129.30 o 
  -7   7   9      114.29       20.33    129.46 o 
  -6   7   9     1571.27     1383.54    133.23 o 
  -5   7   9      586.96      649.77    117.72 o 
  -4   7   9       67.16      320.34    103.91 o 
  -3   7   9      976.77      940.13    112.34 o 
  -2   7   9      486.32      573.57    102.01 o 
  -1   7   9      120.21      188.49     96.45 o 
   0   7   9      300.60      227.32     71.63 o 
   1   7   9      102.51       62.73    100.10 o 
   2   7   9     1244.96     1370.37    118.33 o 
   3   7   9      996.76      898.80    127.68 o 
   4   7   9      361.03      541.22    118.17 o 
   5   7   9      300.09      351.53    119.79 o 
   6   7   9      194.88       96.49    114.31 o 
   7   7   9      115.68      244.03     97.71 o 
   8   7   9       14.13       71.35     80.84 o 
  -9   8   9        2.51      138.36    121.79 o 
  -8   8   9      102.65       33.01    130.79 o 
  -7   8   9       51.16       85.57    134.74 o 
  -6   8   9        1.89      111.71    130.59 o 
  -5   8   9        5.53        5.77    125.38 o 
  -4   8   9      123.13       73.13    117.95 o 
  -3   8   9      214.01      170.71    113.02 o 
  -2   8   9       15.84       23.64    112.21 o 
  -1   8   9      275.16      194.28    116.48 o 
   0   8   9      202.50      233.74    114.54 o 
   1   8   9       32.87      119.68    109.37 o 
   2   8   9        0.59       52.31    119.43 o 
   3   8   9       20.39       15.63    125.51 o 
   4   8   9      280.53      386.03    126.19 o 
   5   8   9       19.53       36.42    121.18 o 
   6   8   9        4.12       27.81    112.43 o 
   7   8   9        2.35       99.89     99.89 o 
  -8   9   9        9.80       37.66    127.01 o 
  -7   9   9      207.94      148.48    137.17 o 
  -6   9   9       64.87       84.94    135.91 o 
  -5   9   9       23.62       28.06    137.72 o 
  -4   9   9      514.85      393.74    131.12 o 
  -3   9   9      334.03      557.04    127.64 o 
  -2   9   9       38.47       43.74    121.68 o 
  -1   9   9      104.37      114.74     33.89 o 
   0   9   9      103.29       56.97    176.05 o 
   1   9   9      874.73      809.63    127.41 o 
   2   9   9      501.43      603.02    135.60 o 
   3   9   9       34.04       40.34     11.79 o 
   4   9   9       17.02       35.40    130.17 o 
   5   9   9      134.87      108.04    122.47 o 
   6   9   9        0.51       66.30    110.33 o 
   7   9   9       14.42       15.17     89.23 o 
  -8  10   9        0.34       31.84    116.91 o 
  -7  10   9       37.62      130.63    126.05 o 
  -6  10   9       15.05      160.21    134.31 o 
  -5  10   9      158.09      256.20    143.16 o 
  -4  10   9      670.80      374.34    148.04 o 
  -3  10   9      306.30      323.32    139.01 o 
  -2  10   9       39.61      103.41    138.25 o 
  -1  10   9     1387.79     1266.63    146.16 o 
   0  10   9       29.89      169.14    169.14 o 
   1  10   9      819.78      627.27    137.78 o 
   2  10   9      318.70      302.29    142.07 o 
   3  10   9        3.25       36.97    142.26 o 
   4  10   9      156.10      366.20    128.64 o 
   5  10   9      349.95      564.56    119.57 o 
   6  10   9      210.79      308.49    100.10 o 
  -6  11   9      135.48       52.82    129.26 o 
  -5  11   9      326.68      344.41     92.00 o 
  -4  11   9        5.76       47.81    138.47 o 
  -3  11   9        4.20      138.03    140.11 o 
  -2  11   9      464.83      263.46    143.03 o 
  -1  11   9      347.59      448.11    140.97 o 
   0  11   9      273.93      255.10     95.78 o 
   1  11   9      126.94       35.14    132.92 o 
   2  11   9      348.90      500.27    139.90 o 
   3  11   9      332.42      348.66    134.66 o 
   4  11   9        1.07       26.98    122.83 o 
   5  11   9        3.68       84.80    101.80 o 
  -5  12   9        2.13        5.59    121.09 o 
  -4  12   9       49.10      316.64    128.23 o 
  -3  12   9        8.85       33.57    130.13 o 
  -2  12   9       77.07      104.75    133.24 o 
  -1  12   9       18.74       52.48    131.51 o 
   0  12   9       73.12       92.45     92.45 o 
   1  12   9      142.39       51.43    126.36 o 
   2  12   9       91.18      201.15    126.31 o 
   3  12   9       26.94      125.07    125.07 o 
  -2  13   9       56.14       72.91    118.12 o 
  -1  13   9       48.96      121.04    121.04 o 
   0  13   9       21.85       97.89    119.31 o 
 -11   0  10      570.87      447.90    105.52 o 
 -10   0  10     1451.27     1153.22    138.23 o 
  -9   0  10      121.38      248.28    147.84 o 
  -8   0  10      154.92      268.05    149.15 o 
  -7   0  10     1092.14     1059.27    144.83 o 
  -6   0  10       12.63       28.45    111.66 o 
  -5   0  10       32.58       22.05    100.01 o 
  -4   0  10      104.78      132.78     79.28 o 
  -3   0  10    23648.15    21520.38    188.46 o 
  -2   0  10    10800.98    10111.27    129.15 o 
  -1   0  10     1657.94     1733.41     75.47 o 
   0   0  10     1595.55     1662.47     66.25 o 
   1   0  10     6457.75     6901.25    112.83 o 
   2   0  10     9403.60    10708.78    133.22 o 
   3   0  10      327.65      298.32     78.04 o 
   4   0  10      392.63      360.98     93.08 o 
   5   0  10     1148.47     1011.43    100.50 o 
   6   0  10     3701.96     3828.78    128.19 o 
   7   0  10      505.60      590.41    100.08 o 
   8   0  10        5.52        4.76     93.50 o 
   9   0  10       88.31      129.55     81.98 o 
 -11   1  10        0.20      165.61    143.15 o 
 -10   1  10       10.35      100.76    149.78 o 
  -9   1  10        1.08        3.37    141.67 o 
  -8   1  10      467.77      454.45    134.26 o 
  -7   1  10     5384.71     5756.94    159.51 o 
  -6   1  10     2103.98     1907.25    124.16 o 
  -5   1  10      108.45       86.22     86.22 o 
  -4   1  10      890.26      756.45     79.88 o 
  -3   1  10      773.09      737.17     70.30 o 
  -2   1  10       14.10       68.71     61.16 o 
  -1   1  10     1807.50     1894.42     71.40 o 
   0   1  10     2596.55     2681.44     71.15 o 
   1   1  10     1162.69     1066.31     69.28 o 
   2   1  10     4768.23     4343.09    100.89 o 
   3   1  10     2561.78     2907.40     95.43 o 
   4   1  10      229.96      241.85     84.42 o 
   5   1  10     2119.91     2067.31    107.48 o 
   6   1  10      419.61      553.68     93.97 o 
   7   1  10       28.47       95.36     95.36 o 
   8   1  10        0.76      134.60     90.34 o 
   9   1  10        9.80       56.73     79.95 o 
 -11   2  10      262.06      250.06     77.55 o 
 -10   2  10       18.61       22.34    139.99 o 
  -9   2  10       59.74        9.47    142.36 o 
  -8   2  10     1167.06     1266.08    140.26 o 
  -7   2  10        1.97       95.12    114.40 o 
  -6   2  10       16.54      103.80    103.80 o 
  -5   2  10     1623.86     1587.40     98.02 o 
  -4   2  10      987.21     1067.67     81.48 o 
  -3   2  10     1748.22     1342.19     83.15 o 
  -2   2  10     5520.59     5702.49    103.24 o 
  -1   2  10      947.45      873.73     68.07 o 
   0   2  10     1746.01     1736.45    123.37 o 
   1   2  10     3134.73     2779.83     85.40 o 
   2   2  10      205.09      144.41     71.79 o 
   3   2  10     2191.45     2154.59     95.42 o 
   4   2  10      964.44     1070.87     92.32 o 
   5   2  10      168.22      151.40     94.57 o 
   6   2  10       15.93      175.01     92.42 o 
   7   2  10      609.88      441.15    101.21 o 
   8   2  10        1.42       49.13     90.75 o 
   9   2  10       23.55      106.48     75.20 o 
 -11   3  10        6.00       62.35     95.90 o 
 -10   3  10       84.34       43.30    115.73 o 
  -9   3  10      679.07      484.82    127.45 o 
  -8   3  10      148.29      144.79    118.47 o 
  -7   3  10       28.96      115.52    115.52 o 
  -6   3  10      320.09      473.73    103.40 o 
  -5   3  10     3376.60     3302.08    116.29 o 
  -4   3  10       56.43      130.81     79.38 o 
  -3   3  10      842.86      780.32     78.64 o 
  -2   3  10       10.05       67.08     67.08 o 
  -1   3  10     4321.36     4615.14     96.15 o 
   0   3  10     3665.49     3511.17    274.19 o 
   1   3  10      553.96      443.75     72.31 o 
   2   3  10       14.05       44.75     72.72 o 
   3   3  10       27.81       70.73     85.21 o 
   4   3  10       24.10       76.74     90.35 o 
   5   3  10      521.35      246.50    100.08 o 
   6   3  10       14.88        7.83     99.19 o 
   7   3  10      148.91      148.29     98.97 o 
   8   3  10      186.51       33.07     94.09 o 
   9   3  10        5.65      205.53     75.12 o 
 -11   4  10       27.46       21.96     97.60 o 
 -10   4  10       97.08       93.37    106.13 o 
  -9   4  10      275.18      275.55    114.86 o 
  -8   4  10      168.94      346.08    113.09 o 
  -7   4  10       15.75        7.71    108.73 o 
  -6   4  10      861.40      755.38    107.70 o 
  -5   4  10     4431.54     4393.54    124.00 o 
  -4   4  10     2949.11     3148.20    108.06 o 
  -3   4  10      857.20      879.31     84.42 o 
  -2   4  10      624.11      681.06     78.91 o 
  -1   4  10     1363.29     1353.36     84.71 o 
   0   4  10      742.71      739.84     55.00 o 
   1   4  10      438.00      261.02     75.17 o 
   2   4  10      376.87      500.47     86.85 o 
   3   4  10     1780.50     1715.15    103.75 o 
   4   4  10     1809.85     1897.10    111.69 o 
   5   4  10     1340.99     1535.94    112.00 o 
   6   4  10       26.35      208.15    102.13 o 
   7   4  10      154.88       54.65    103.24 o 
   8   4  10        2.54       65.13     88.79 o 
   9   4  10        0.03       41.80     75.06 o 
 -11   5  10       53.99      103.25     96.73 o 
 -10   5  10        1.03       45.33    111.07 o 
  -9   5  10       65.20      239.89    113.88 o 
  -8   5  10      339.09      259.63    119.75 o 
  -7   5  10      217.29      342.38    112.47 o 
  -6   5  10     1405.70     1174.65    114.08 o 
  -5   5  10        5.22       16.04     99.31 o 
  -4   5  10       44.82      109.74     89.97 o 
  -3   5  10       38.98      132.20     82.13 o 
  -2   5  10      340.15      290.08     81.48 o 
  -1   5  10      133.51        1.99     81.30 o 
   0   5  10      718.36      721.94     59.74 o 
   1   5  10     1043.49     1148.33     87.83 o 
   2   5  10     1188.36     1217.29    100.85 o 
   3   5  10      808.36      779.73    111.26 o 
   4   5  10      247.54      245.84    106.49 o 
   5   5  10      372.07      382.67    114.07 o 
   6   5  10       33.63      173.81    103.88 o 
   7   5  10        2.20       17.93     99.44 o 
   8   5  10        7.22       91.01     91.01 o 
   9   5  10        4.62       65.00     70.58 o 
 -10   6  10       31.14      236.28    111.23 o 
  -9   6  10        6.05       19.20    120.12 o 
  -8   6  10      129.16        5.56    124.31 o 
  -7   6  10        7.57      112.88    112.88 o 
  -6   6  10       65.75       18.49    111.67 o 
  -5   6  10       85.49       87.09    106.10 o 
  -4   6  10       41.12      119.83    100.11 o 
  -3   6  10        9.63       53.86     94.46 o 
  -2   6  10     1111.31     1400.66    100.27 o 
  -1   6  10      160.73      266.03     91.19 o 
   0   6  10      463.75      592.51    211.52 o 
   1   6  10        1.33       94.13     94.13 o 
   2   6  10      150.30      185.33    105.15 o 
   3   6  10      668.59      661.29    119.03 o 
   4   6  10      205.26      356.18    110.31 o 
   5   6  10      162.98       37.20    111.95 o 
   6   6  10        3.52       36.07    107.87 o 
   7   6  10       40.86       82.93    104.87 o 
   8   6  10       17.23       33.68     82.77 o 
 -10   7  10       93.68      174.24    107.93 o 
  -9   7  10      256.21      353.71    124.93 o 
  -8   7  10      161.54       96.54    129.79 o 
  -7   7  10       10.30      187.02    127.25 o 
  -6   7  10      221.11      324.00    119.33 o 
  -5   7  10      108.65      138.58    115.29 o 
  -4   7  10      884.59     1055.21    116.68 o 
  -3   7  10        5.59      106.13    106.13 o 
  -2   7  10     1178.97     1363.47    113.99 o 
  -1   7  10     1918.53     2063.59    120.31 o 
   0   7  10     2414.47     2192.60    126.03 o 
   1   7  10       45.13      106.40    102.72 o 
   2   7  10      132.89      146.78    116.04 o 
   3   7  10       25.67      122.85    122.85 o 
   4   7  10       30.04       29.88    117.16 o 
   5   7  10      230.70      114.34    122.46 o 
   6   7  10        5.90      109.36    111.16 o 
   7   7  10      381.14      373.71    100.82 o 
   8   7  10       53.38      137.90     76.30 o 
  -9   8  10      101.74      116.20    120.25 o 
  -8   8  10      227.17      227.46    130.80 o 
  -7   8  10        3.48       57.84    132.93 o 
  -6   8  10      801.25      790.61    141.64 o 
  -5   8  10      748.56      694.22    134.60 o 
  -4   8  10      882.09      940.58    124.76 o 
  -3   8  10      663.16      523.95    120.95 o 
  -2   8  10       23.21      206.32    113.87 o 
  -1   8  10      216.17      326.40    119.16 o 
   0   8  10      974.76     1030.33     86.43 o 
   1   8  10      663.26      719.99    119.26 o 
   2   8  10      837.54      746.70    129.95 o 
   3   8  10      472.49      346.52    132.59 o 
   4   8  10      676.35      970.31    126.76 o 
   5   8  10       93.07       58.78    116.91 o 
   6   8  10       41.18      116.32    108.15 o 
   7   8  10       16.16       93.14     89.17 o 
  -8   9  10       49.78      102.75    127.22 o 
  -7   9  10       53.47      119.31    135.99 o 
  -6   9  10        8.82      139.07    139.07 o 
  -5   9  10        6.71      122.20    132.83 o 
  -4   9  10      355.25      333.83     96.10 o 
  -3   9  10      116.81       84.47    130.19 o 
  -2   9  10      131.51      107.14    125.92 o 
  -1   9  10     2188.50     2122.91    143.93 o 
   0   9  10     1184.85     1048.36     93.61 o 
   1   9  10      172.06      310.65    120.42 o 
   2   9  10        0.91      130.23    130.23 o 
   3   9  10      335.48      228.69    133.21 o 
   4   9  10      425.10      547.91    132.99 o 
   5   9  10       38.16      175.24    114.65 o 
   6   9  10       40.91      138.83     98.41 o 
  -7  10  10       13.83      130.86    130.86 o 
  -6  10  10       46.18      379.04    132.43 o 
  -5  10  10       44.79      133.73    139.19 o 
  -4  10  10       15.84      115.13    137.72 o 
  -3  10  10      115.54      343.16    136.16 o 
  -2  10  10       43.35      113.29    134.97 o 
  -1  10  10        1.70       81.33    137.91 o 
   0  10  10      552.38      595.42     98.53 o 
   1  10  10       17.26      131.06    131.06 o 
   2  10  10      165.58       36.89    138.53 o 
   3  10  10       36.51       29.59    135.63 o 
   4  10  10        0.80       58.06    126.69 o 
   5  10  10        4.19      111.58    111.58 o 
  -6  11  10      157.37      109.57    127.25 o 
  -5  11  10       20.30       61.41    131.82 o 
  -4  11  10       31.63       12.54    137.61 o 
  -3  11  10      113.45       60.64    139.72 o 
  -2  11  10       13.31      138.38    138.38 o 
  -1  11  10       82.18      136.39    137.76 o 
   0  11  10       31.23      203.44    203.44 o 
   1  11  10       19.68      355.59    126.16 o 
   2  11  10        3.00      143.01    132.04 o 
   3  11  10      255.63      161.92    131.61 o 
   4  11  10       20.20       14.15    112.67 o 
  -4  12  10      193.56      204.88    126.69 o 
  -3  12  10      239.36      434.69    127.08 o 
  -2  12  10      294.24      268.13    127.92 o 
  -1  12  10        2.26       69.12    130.89 o 
   0  12  10      121.66       52.85    148.61 o 
   1  12  10       94.34       32.15    122.99 o 
   2  12  10        1.49       73.24    121.33 o 
   3  12  10       82.44      125.95    113.65 o 
 -11   1  11       75.68       35.47    141.87 o 
 -10   1  11       69.39      150.83    150.83 o 
  -9   1  11     1182.11     1527.58    155.26 o 
  -8   1  11      159.29      293.94    134.61 o 
  -7   1  11      970.80      879.85    130.53 o 
  -6   1  11      283.72      393.13    108.57 o 
  -5   1  11      823.97      856.68     98.86 o 
  -4   1  11       13.18       14.08     81.33 o 
  -3   1  11      222.48      158.73     74.18 o 
  -2   1  11     2213.03     2185.90     85.53 o 
  -1   1  11     3902.04     4024.87     94.47 o 
   0   1  11     2057.57     1808.69    110.64 o 
   1   1  11     2984.34     3274.47     90.49 o 
   2   1  11     2124.03     2466.74     93.01 o 
   3   1  11     1801.29     1798.33     95.26 o 
   4   1  11      522.57      505.59     91.18 o 
   5   1  11       29.59       29.26      9.01 o 
   6   1  11      531.14      539.84    101.51 o 
   7   1  11       70.14      105.95     96.91 o 
   8   1  11       46.72       35.88     89.33 o 
   9   1  11       31.76       71.78     74.33 o 
 -11   2  11        6.79       55.71    130.26 o 
 -10   2  11      361.93      361.23     96.35 o 
  -9   2  11       22.87      102.23    139.25 o 
  -8   2  11       46.84      279.34    127.12 o 
  -7   2  11        9.75       80.50    113.97 o 
  -6   2  11     4325.90     3977.79    139.93 o 
  -5   2  11     1368.60     1239.40    106.43 o 
  -4   2  11     1101.71     1109.99     88.38 o 
  -3   2  11       43.98       14.46     71.89 o 
  -2   2  11     2290.78     2381.33     88.14 o 
  -1   2  11     4676.94     4477.72    100.99 o 
   0   2  11      805.54      758.02     50.16 o 
   1   2  11       13.39        5.23     63.12 o 
   2   2  11     3054.42     3097.77     99.85 o 
   3   2  11      875.25      957.53     89.02 o 
   4   2  11     2544.15     2521.60    107.70 o 
   5   2  11       14.97       94.83     94.83 o 
   6   2  11        0.32       97.76     97.76 o 
   7   2  11      303.42      170.51    100.79 o 
   8   2  11      134.67      245.54     85.40 o 
   9   2  11        2.52       81.77     72.95 o 
 -11   3  11       74.68      270.43    102.99 o 
 -10   3  11      651.43      559.05    129.20 o 
  -9   3  11      643.81      643.33    133.38 o 
  -8   3  11      237.75      191.77    125.78 o 
  -7   3  11      131.98       41.58    119.44 o 
  -6   3  11     1286.89     1342.00    116.68 o 
  -5   3  11     1592.69     1727.33    107.21 o 
  -4   3  11     3163.18     3446.54    110.48 o 
  -3   3  11      391.72      339.44     78.74 o 
  -2   3  11     3065.59     3143.55     97.40 o 
  -1   3  11     5549.07     5953.18    114.48 o 
   0   3  11      689.64      764.83     51.80 o 
   1   3  11       63.95       43.76     72.13 o 
   2   3  11        0.17       10.48     82.66 o 
   3   3  11       55.20       80.52     86.71 o 
   4   3  11     3985.30     3715.68    127.39 o 
   5   3  11       20.51       40.82     95.00 o 
   6   3  11       88.63       18.08     99.78 o 
   7   3  11      414.75      527.73     96.69 o 
   8   3  11      107.16       11.09     85.05 o 
   9   3  11        0.03       63.26     68.81 o 
 -11   4  11       77.77       59.13     93.83 o 
 -10   4  11       70.26      260.84    107.00 o 
  -9   4  11       92.79      174.26    118.85 o 
  -8   4  11        9.93       72.14    114.18 o 
  -7   4  11       58.21       21.51    116.20 o 
  -6   4  11     2106.42     1771.28    122.12 o 
  -5   4  11        7.95        2.39    100.30 o 
  -4   4  11      637.24      734.05     94.31 o 
  -3   4  11      717.79      668.01     89.76 o 
  -2   4  11      639.58      696.56     83.13 o 
  -1   4  11     1190.58     1316.19     88.25 o 
   0   4  11     2926.81     2632.99    336.15 o 
   1   4  11       75.33       79.01     79.01 o 
   2   4  11      617.37      678.85     91.86 o 
   3   4  11      906.58      728.22    104.93 o 
   4   4  11      140.17      250.20     98.63 o 
   5   4  11      411.60      395.57    106.98 o 
   6   4  11      285.64       63.52    101.89 o 
   7   4  11        3.71       67.09    100.08 o 
   8   4  11       80.08       86.33     86.33 o 
   9   4  11        1.93       99.26     65.61 o 
 -10   5  11       48.89      120.68    108.34 o 
  -9   5  11       85.28      101.66    120.59 o 
  -8   5  11     1144.98     1443.27    124.39 o 
  -7   5  11     1441.86     1398.12    129.47 o 
  -6   5  11       19.61       84.89    108.54 o 
  -5   5  11      896.77      771.89    110.38 o 
  -4   5  11     1328.18     1310.33    109.13 o 
  -3   5  11        8.43       49.58     88.52 o 
  -2   5  11        9.25       58.42     87.63 o 
  -1   5  11        1.63       47.56     84.41 o 
   0   5  11     1855.31     1988.59    241.38 o 
   1   5  11     3810.21     3458.63    116.26 o 
   2   5  11     1839.43     1754.51    112.84 o 
   3   5  11      414.07      432.99    109.62 o 
   4   5  11      435.42      450.90    105.86 o 
   5   5  11      342.79      511.90    110.03 o 
   6   5  11        7.25      184.96    103.49 o 
   7   5  11        7.48       56.58     94.66 o 
   8   5  11        0.37       81.81     81.81 o 
 -10   6  11       25.87       25.81      7.78 o 
  -9   6  11       33.91      119.96    119.96 o 
  -8   6  11       30.93      129.47    120.18 o 
  -7   6  11       61.25       11.18    120.76 o 
  -6   6  11       66.60       51.17    113.36 o 
  -5   6  11        6.95       20.52    107.88 o 
  -4   6  11     4296.21     4892.42    139.93 o 
  -3   6  11     3726.51     3395.02    127.98 o 
  -2   6  11      858.35      911.67    102.03 o 
  -1   6  11      355.41      423.02     95.49 o 
   0   6  11      654.85      609.06    114.96 o 
   1   6  11      685.54      673.91    100.26 o 
   2   6  11      105.70       76.29    104.85 o 
   3   6  11       30.36        5.80    113.95 o 
   4   6  11      492.94      493.95    114.95 o 
   5   6  11      510.34      345.31    115.57 o 
   6   6  11      650.44      677.99    111.39 o 
   7   6  11      131.54      296.22     93.00 o 
   8   6  11        8.58      144.44     75.35 o 
  -9   7  11      156.02       24.49    120.86 o 
  -8   7  11      292.83      323.88     91.89 o 
  -7   7  11      646.20      635.15    135.37 o 
  -6   7  11       14.10       11.64    121.77 o 
  -5   7  11        1.08       38.86    117.32 o 
  -4   7  11       75.97       80.13    113.26 o 
  -3   7  11      952.46      822.16    117.67 o 
  -2   7  11      361.12      496.84    108.62 o 
  -1   7  11       76.94       37.82    107.93 o 
   0   7  11      216.35      258.09     75.02 o 
   1   7  11     2550.77     2274.10    126.54 o 
   2   7  11      714.28      631.13    121.19 o 
   3   7  11       25.91      121.53    121.53 o 
   4   7  11       23.93      104.08    118.25 o 
   5   7  11        0.99      276.62    112.57 o 
   6   7  11        0.97      104.92    104.92 o 
   7   7  11        4.13       90.07     90.07 o 
  -9   8  11      141.11      109.96    115.04 o 
  -8   8  11        7.70       32.03    127.24 o 
  -7   8  11       11.09       75.53    132.67 o 
  -6   8  11       44.39       75.86    128.69 o 
  -5   8  11      525.43      297.97    131.89 o 
  -4   8  11       56.33       61.08    122.94 o 
  -3   8  11      180.97       19.75    123.19 o 
  -2   8  11      189.39      199.72    117.03 o 
  -1   8  11        4.29       96.62    115.78 o 
   0   8  11      440.36      356.09     82.87 o 
   1   8  11        0.27       14.54    113.94 o 
   2   8  11       12.84       37.46    124.61 o 
   3   8  11      156.57      162.37    125.94 o 
   4   8  11       22.35      112.22    119.26 o 
   5   8  11        4.83      115.87    115.56 o 
   6   8  11       67.42       87.04    104.59 o 
   7   8  11      156.25       36.42     82.99 o 
  -8   9  11      204.65      294.89    121.65 o 
  -7   9  11       20.34       15.19    133.05 o 
  -6   9  11       51.23        6.38    133.83 o 
  -5   9  11        3.35      171.73    134.95 o 
  -4   9  11        1.76       30.75    132.65 o 
  -3   9  11        0.30      131.20    131.20 o 
  -2   9  11      183.86      281.88    126.25 o 
  -1   9  11      697.80      813.70    128.30 o 
   0   9  11      108.24      262.80     85.63 o 
   1   9  11      229.02      115.70    124.02 o 
   2   9  11        1.92       77.75    133.06 o 
   3   9  11      211.44      271.70    130.03 o 
   4   9  11        0.11       81.38    124.99 o 
   5   9  11        1.66      112.07    112.07 o 
   6   9  11       98.42       47.92     95.00 o 
  -7  10  11        5.12      127.92    123.94 o 
  -6  10  11       30.61      308.43    127.74 o 
  -5  10  11      203.95      292.80    136.03 o 
  -4  10  11      601.80      806.55    143.96 o 
  -3  10  11      478.59      411.00    142.84 o 
  -2  10  11      123.94      244.78    134.14 o 
  -1  10  11       47.55      190.21    136.33 o 
   0  10  11       12.71      137.15    144.71 o 
   1  10  11      516.89      453.51    130.38 o 
   2  10  11       83.81      342.04    132.34 o 
   3  10  11      286.72      365.56    128.63 o 
   4  10  11      216.28       77.94    123.75 o 
   5  10  11       20.55      196.62    101.88 o 
  -6  11  11        2.73       36.46    121.11 o 
  -5  11  11        0.44       86.74    131.67 o 
  -4  11  11       10.55        6.15    136.37 o 
  -3  11  11       19.74       84.41    132.86 o 
  -2  11  11       44.21        3.26    135.68 o 
  -1  11  11       90.42       34.33    135.05 o 
   0  11  11       68.71       41.69     93.25 o 
   1  11  11      296.00      317.93    123.91 o 
   2  11  11       45.45      161.72    127.77 o 
   3  11  11       14.32      121.37    121.37 o 
   4  11  11        1.31       15.53    108.40 o 
  -4  12  11       61.86       30.58    122.82 o 
  -3  12  11       10.31       94.76    126.44 o 
  -2  12  11      154.64       90.26    127.26 o 
  -1  12  11      139.24      113.07    126.88 o 
   0  12  11       96.07       26.61     85.73 o 
   1  12  11        0.42      114.92    114.92 o 
   2  12  11       24.24      160.02    112.58 o 
 -11   0  12       39.96       89.00    127.32 o 
 -10   0  12        4.75       40.48    155.17 o 
  -9   0  12      210.05      431.38    168.25 o 
  -8   0  12        3.08       71.32    151.24 o 
  -7   0  12      602.79      788.90    141.45 o 
  -6   0  12       49.26      101.65    126.04 o 
  -5   0  12     3161.27     3024.94    136.27 o 
  -4   0  12    15303.68    13949.50    189.31 o 
  -3   0  12     4900.80     4644.85    124.99 o 
  -2   0  12      278.99      427.10     82.54 o 
  -1   0  12     3505.47     3829.75    103.32 o 
   0   0  12       49.19        8.45     85.76 o 
   1   0  12     2380.32     2306.88     97.74 o 
   2   0  12     3024.85     2894.43    106.76 o 
   3   0  12      118.93      254.19     87.40 o 
   4   0  12     3200.50     3143.41    119.66 o 
   5   0  12     1363.91     1366.52    104.11 o 
   6   0  12      621.27      724.75    103.03 o 
   7   0  12      839.34      698.16    104.18 o 
   8   0  12        2.48      112.52     86.69 o 
   9   0  12       10.73        3.63     69.55 o 
 -11   1  12       34.24      251.98    134.43 o 
 -10   1  12        9.17      150.34    150.34 o 
  -9   1  12     1174.84     1360.19    155.34 o 
  -8   1  12     2527.91     3182.33    159.11 o 
  -7   1  12      693.30      812.52    135.80 o 
  -6   1  12      798.36      664.50    117.05 o 
  -5   1  12     1184.07     1060.29    107.06 o 
  -4   1  12      656.55      709.74     91.16 o 
  -3   1  12     1715.40     1481.46     92.08 o 
  -2   1  12      850.90     1017.52     81.73 o 
  -1   1  12     1938.91     2059.56     90.24 o 
   0   1  12    11987.26    12094.17    264.64 o 
   1   1  12     9780.89     9535.81    136.64 o 
   2   1  12       80.99       26.42     78.04 o 
   3   1  12      914.44      746.69     94.46 o 
   4   1  12      548.76      478.32     95.00 o 
   5   1  12       53.54      132.92     95.84 o 
   6   1  12      255.30      175.89     96.48 o 
   7   1  12       19.20       21.29     92.79 o 
   8   1  12       52.31       59.67     84.77 o 
   9   1  12      132.19       19.15     70.33 o 
 -11   2  12        0.13       76.22    124.44 o 
 -10   2  12      326.99      402.84    138.68 o 
  -9   2  12        7.86      219.63    135.30 o 
  -8   2  12        0.66      128.39    128.39 o 
  -7   2  12      382.73      337.00    117.37 o 
  -6   2  12      671.65      907.85    113.01 o 
  -5   2  12      487.05      357.69    101.83 o 
  -4   2  12     1507.62     1573.94     97.97 o 
  -3   2  12     1622.94     1589.98     94.73 o 
  -2   2  12      361.65      350.45     76.73 o 
  -1   2  12     2182.22     1997.14     87.64 o 
   0   2  12       72.38       69.90     50.09 o 
   1   2  12      800.82      642.75     80.70 o 
   2   2  12     1326.15     1325.24     92.31 o 
   3   2  12      539.37      568.99     90.25 o 
   4   2  12       53.13      128.12     90.54 o 
   5   2  12     1082.52      991.38    104.04 o 
   6   2  12        0.93       95.49     95.49 o 
   7   2  12       14.76      177.52     89.03 o 
   8   2  12      206.14       52.77     85.08 o 
   9   2  12       32.34       27.15     67.95 o 
 -11   3  12      131.27      121.51    109.32 o 
 -10   3  12       35.65       47.09    129.44 o 
  -9   3  12        8.97       49.28    134.40 o 
  -8   3  12        0.17      125.11    125.11 o 
  -7   3  12     1404.89     1435.18    130.94 o 
  -6   3  12     1031.42     1010.95    119.76 o 
  -5   3  12     1526.36     1492.14    113.41 o 
  -4   3  12        4.33       91.32     91.32 o 
  -3   3  12     1247.10     1247.59     96.59 o 
  -2   3  12     1972.59     1982.20     92.89 o 
  -1   3  12     1424.17     1340.91     90.62 o 
   0   3  12       45.01       22.69     52.04 o 
   1   3  12       11.54       73.28     78.48 o 
   2   3  12      599.87      531.10     91.99 o 
   3   3  12      882.49      826.35     99.87 o 
   4   3  12       19.85      259.62     91.74 o 
   5   3  12      215.18      261.03     97.92 o 
   6   3  12       29.67      192.54     95.02 o 
   7   3  12      215.91      250.03     92.17 o 
   8   3  12      119.09      116.54     81.02 o 
   9   3  12        0.01       24.39     64.40 o 
 -11   4  12      115.90      212.59     93.60 o 
 -10   4  12       75.16       80.80    116.24 o 
  -9   4  12       96.97      161.84    124.62 o 
  -8   4  12       90.22       63.59    126.47 o 
  -7   4  12        8.17      195.65    114.20 o 
  -6   4  12      633.08      690.41    116.78 o 
  -5   4  12     1195.43     1146.74    112.11 o 
  -4   4  12     1003.16     1182.88    104.80 o 
  -3   4  12      487.33      520.93     96.90 o 
  -2   4  12       16.85       10.37     85.33 o 
  -1   4  12      182.45      227.84     87.08 o 
   0   4  12      966.69     1009.87    122.32 o 
   1   4  12       39.45      109.06     78.99 o 
   2   4  12      879.64      792.99     97.05 o 
   3   4  12      383.75      479.40     99.03 o 
   4   4  12      871.21      817.46    111.70 o 
   5   4  12      461.18      302.31    105.79 o 
   6   4  12        5.80      154.69     98.11 o 
   7   4  12        0.41        0.55     88.76 o 
   8   4  12        2.08      141.00     77.34 o 
 -10   5  12       64.84       70.95    105.84 o 
  -9   5  12       48.97       48.48     13.01 o 
  -8   5  12      398.11      513.68    122.58 o 
  -7   5  12      371.26      163.68    122.14 o 
  -6   5  12      411.32      325.46    115.13 o 
  -5   5  12      165.44      184.28    106.62 o 
  -4   5  12      117.39        9.39     99.33 o 
  -3   5  12       78.77      209.34     93.87 o 
  -2   5  12      714.60      703.90     97.52 o 
  -1   5  12      510.44      670.09     96.45 o 
   0   5  12     2036.59     2197.79    118.53 o 
   1   5  12      262.91      250.65     94.59 o 
   2   5  12      108.70      320.44    101.00 o 
   3   5  12      516.48      429.05    108.07 o 
   4   5  12      168.37      242.00    110.42 o 
   5   5  12       14.42      114.50    102.53 o 
   6   5  12       78.18      116.49    102.63 o 
   7   5  12      133.82       41.60     94.21 o 
   8   5  12      160.28      100.47     76.32 o 
 -10   6  12        2.57       21.41    104.44 o 
  -9   6  12       92.88       66.86    119.59 o 
  -8   6  12       29.50        0.00    124.20 o 
  -7   6  12      256.10      308.61    122.14 o 
  -6   6  12      169.74       19.31    120.25 o 
  -5   6  12     1220.04     1230.45    120.59 o 
  -4   6  12      411.03      469.75    111.30 o 
  -3   6  12       83.34       24.40    104.95 o 
  -2   6  12      422.45      486.96    103.48 o 
  -1   6  12       25.55       21.50      6.37 o 
   0   6  12      518.85      447.86     73.78 o 
   1   6  12       83.43        5.15    103.55 o 
   2   6  12      455.19      617.26    111.11 o 
   3   6  12       26.13      113.35    113.35 o 
   4   6  12      768.29      618.40    120.45 o 
   5   6  12        6.79       52.25    108.42 o 
   6   6  12        2.02       10.21    104.81 o 
   7   6  12       22.55       37.38     89.10 o 
   8   6  12       33.71       65.71     70.98 o 
  -9   7  12        0.97        2.53    114.58 o 
  -8   7  12       11.78      194.15    125.64 o 
  -7   7  12      140.45       76.16    131.36 o 
  -6   7  12      925.43      680.59    132.29 o 
  -5   7  12      325.64      507.68    117.76 o 
  -4   7  12        0.82      122.77    113.69 o 
  -3   7  12      270.34      238.20    114.30 o 
  -2   7  12     1060.13      958.27    118.82 o 
  -1   7  12       95.69      201.91    106.76 o 
   0   7  12      152.45      262.94     75.31 o 
   1   7  12      169.17        8.17    108.15 o 
   2   7  12      414.39      416.81    119.99 o 
   3   7  12      237.17      500.70    114.81 o 
   4   7  12       24.48       58.16    116.31 o 
   5   7  12      105.95       24.73    115.39 o 
   6   7  12      192.77       22.08    100.39 o 
   7   7  12       20.55       48.80     84.07 o 
  -9   8  12      137.23      123.63    110.14 o 
  -8   8  12       92.84       84.89    124.42 o 
  -7   8  12      431.49      596.68    128.13 o 
  -6   8  12      403.56      507.21    133.93 o 
  -5   8  12       60.35       35.76    128.96 o 
  -4   8  12      192.69      152.20    126.14 o 
  -3   8  12      839.40      566.56    130.02 o 
  -2   8  12      907.90     1028.43    130.50 o 
  -1   8  12       86.21       98.26    118.06 o 
   0   8  12        0.80       64.79     83.38 o 
   1   8  12      362.57      176.46    123.45 o 
   2   8  12     1543.81     1653.68    136.16 o 
   3   8  12       70.04      138.11    123.50 o 
   4   8  12       94.38       58.57    117.78 o 
   5   8  12       93.77       50.87    112.02 o 
   6   8  12       16.35       95.65     95.65 o 
  -8   9  12       10.67      118.94    118.94 o 
  -7   9  12       74.38      185.35    128.78 o 
  -6   9  12      235.46      367.84    134.31 o 
  -5   9  12       85.28      134.89    134.89 o 
  -4   9  12       86.51       40.09    128.51 o 
  -3   9  12      287.21      443.87    134.55 o 
  -2   9  12      600.26      516.52    136.42 o 
  -1   9  12      121.09      131.14    131.14 o 
   0   9  12       96.78      131.68     89.62 o 
   1   9  12      313.33      360.23    126.32 o 
   2   9  12       21.42      209.34    132.02 o 
   3   9  12      201.90      383.67    129.01 o 
   4   9  12      273.82      149.40    118.57 o 
   5   9  12        8.11      108.60    101.52 o 
   6   9  12       50.36       18.56     86.48 o 
  -7  10  12      134.50      135.37     38.66 o 
  -6  10  12       28.81       74.26    130.37 o 
  -5  10  12       28.16       30.81    132.05 o 
  -4  10  12        3.42      134.08    134.08 o 
  -3  10  12       13.34      135.40    135.40 o 
  -2  10  12       44.71      105.51    131.45 o 
  -1  10  12       72.27      150.85    134.27 o 
   0  10  12      302.26      243.74    183.68 o 
   1  10  12       85.65      155.94    126.68 o 
   2  10  12      107.76      226.05    127.05 o 
   3  10  12       12.18       44.91    124.80 o 
   4  10  12        2.17        2.14      0.67 o 
   5  10  12        1.86       42.99     94.29 o 
  -5  11  12       44.37       72.04    123.30 o 
  -4  11  12       30.81       27.06    129.75 o 
  -3  11  12       49.04      103.20    131.43 o 
  -2  11  12       10.41       79.08    131.60 o 
  -1  11  12      141.47      205.49    129.40 o 
   0  11  12      389.28      295.85    178.99 o 
   1  11  12       53.25       73.30    123.04 o 
   2  11  12       72.00      279.32    121.19 o 
   3  11  12       19.22      113.32    113.32 o 
  -3  12  12      182.76      252.08    118.05 o 
  -2  12  12       49.51      116.39    121.77 o 
  -1  12  12        0.03      107.45    119.98 o 
   0  12  12       24.47        9.07     81.32 o 
   1  12  12        0.39       54.66    109.32 o 
 -11   1  13       64.05      153.54    131.37 o 
 -10   1  13        0.97       54.49    145.68 o 
  -9   1  13       37.19      260.86    149.88 o 
  -8   1  13       16.42      268.98    133.84 o 
  -7   1  13      506.10      655.40    131.53 o 
  -6   1  13      702.25      682.01    119.77 o 
  -5   1  13      312.10      530.15    106.48 o 
  -4   1  13      422.89      529.26     99.20 o 
  -3   1  13      492.16      318.25     91.24 o 
  -2   1  13     1462.71     1571.03     96.33 o 
  -1   1  13        1.59       62.17     79.51 o 
   0   1  13        3.00        1.81     56.15 o 
   1   1  13      921.66      814.53     94.72 o 
   2   1  13     1035.02     1127.77     93.23 o 
   3   1  13      118.97      136.35     91.03 o 
   4   1  13      101.42       61.86     94.77 o 
   5   1  13       11.44       17.06     94.03 o 
   6   1  13      331.07      322.74     98.73 o 
   7   1  13        0.71       25.25     89.65 o 
   8   1  13        7.54       80.20     80.20 o 
 -11   2  13      188.99      254.55    117.60 o 
 -10   2  13       68.27       18.33    133.06 o 
  -9   2  13       99.57       79.41    138.42 o 
  -8   2  13     1124.94      864.48    140.31 o 
  -7   2  13     1426.33     1259.56    134.83 o 
  -6   2  13      424.92      330.94    114.69 o 
  -5   2  13        0.59      139.31     99.38 o 
  -4   2  13       13.55       89.10     89.95 o 
  -3   2  13     2919.96     2639.45    109.49 o 
  -2   2  13     5455.71     5424.95    123.85 o 
  -1   2  13      421.26      369.42     81.52 o 
   0   2  13     1310.11     1212.68     64.26 o 
   1   2  13     2683.07     2729.42    103.25 o 
   2   2  13     1336.69     1326.82     98.65 o 
   3   2  13      258.79      324.06     89.60 o 
   4   2  13        0.06        0.16     94.40 o 
   5   2  13       13.87       96.68     96.68 o 
   6   2  13      341.48      183.20     97.81 o 
   7   2  13      364.83      526.79     90.57 o 
   8   2  13        2.67       61.15     75.62 o 
 -11   3  13       21.63       71.35    114.67 o 
 -10   3  13       15.66        2.97    129.03 o 
  -9   3  13      106.59      393.14    133.71 o 
  -8   3  13      179.39      168.39    130.85 o 
  -7   3  13       21.15       35.08    125.58 o 
  -6   3  13     3306.75     3584.14    140.76 o 
  -5   3  13      856.15      783.20    110.90 o 
  -4   3  13     2066.78     2214.22    110.99 o 
  -3   3  13     3834.87     3683.09    118.36 o 
  -2   3  13      650.40      657.84     89.95 o 
  -1   3  13      441.47      343.74     90.84 o 
   0   3  13       13.81       26.62     57.84 o 
   1   3  13      252.90      106.42     83.47 o 
   2   3  13     2978.93     3026.41    114.15 o 
   3   3  13      187.83       43.94     94.04 o 
   4   3  13      305.91      248.08     96.40 o 
   5   3  13      463.82      441.02    102.11 o 
   6   3  13      319.35      425.46     97.98 o 
   7   3  13        5.18       68.07     89.07 o 
   8   3  13       20.80        9.57     72.91 o 
 -10   4  13       58.55       15.89    117.19 o 
  -9   4  13       20.84      124.75    129.78 o 
  -8   4  13      208.95      516.80    128.75 o 
  -7   4  13     1446.21     1197.96    136.24 o 
  -6   4  13      522.61      495.24    118.13 o 
  -5   4  13      414.31      390.19    110.07 o 
  -4   4  13      286.88      310.73    101.31 o 
  -3   4  13      518.49      693.80     95.14 o 
  -2   4  13     3458.48     3451.25    121.69 o 
  -1   4  13     1852.10     1623.65    104.21 o 
   0   4  13      238.31      334.57    106.68 o 
   1   4  13      916.23      817.48     91.40 o 
   2   4  13      220.31      248.39     95.50 o 
   3   4  13       77.40      103.49     98.84 o 
   4   4  13     1958.37     1975.92    115.08 o 
   5   4  13       21.49      123.08    103.06 o 
   6   4  13      271.73      184.27     99.51 o 
   7   4  13      152.24      243.25     86.30 o 
   8   4  13      126.51      163.10     70.44 o 
 -10   5  13      163.87      119.26    107.30 o 
  -9   5  13      567.61      478.02    123.84 o 
  -8   5  13      445.57      755.65    124.70 o 
  -7   5  13        0.39      121.95    116.99 o 
  -6   5  13        4.89       10.80    115.92 o 
  -5   5  13      405.57      392.42    112.56 o 
  -4   5  13     1109.92     1183.79    115.12 o 
  -3   5  13     1047.15     1024.93    105.49 o 
  -2   5  13      291.80      276.10     97.36 o 
  -1   5  13     1485.73     1821.17    109.35 o 
   0   5  13     3313.53     3382.98    150.18 o 
   1   5  13      496.77      358.61     96.77 o 
   2   5  13       98.15       63.66    104.50 o 
   3   5  13      860.71     1004.59    111.96 o 
   4   5  13       20.93       93.09    105.93 o 
   5   5  13       85.11      122.40    103.95 o 
   6   5  13      105.86      155.77     98.37 o 
   7   5  13       36.41       37.79      9.93 o 
   8   5  13      138.83      108.72     68.60 o 
 -10   6  13        2.37       48.08    103.62 o 
  -9   6  13        0.78      100.27    114.93 o 
  -8   6  13       67.96       84.48    123.21 o 
  -7   6  13       24.17       96.92    124.51 o 
  -6   6  13      431.26      311.55    123.05 o 
  -5   6  13     1785.10     2036.93    127.92 o 
  -4   6  13      823.31      666.82    118.32 o 
  -3   6  13     1063.78      984.03    118.66 o 
  -2   6  13      116.56      121.41    105.32 o 
  -1   6  13      665.01      562.79    110.42 o 
   0   6  13       18.98       81.33     71.51 o 
   1   6  13       66.34       98.72    102.95 o 
   2   6  13       96.45      110.43    110.43 o 
   3   6  13     1218.63     1402.44    118.85 o 
   4   6  13      217.85      238.13    111.84 o 
   5   6  13      469.02      431.51    109.08 o 
   6   6  13        2.49       43.42     96.81 o 
   7   6  13       32.11       62.59     79.43 o 
  -9   7  13      251.25       94.53    115.22 o 
  -8   7  13      154.61       16.90    122.90 o 
  -7   7  13        2.19       63.87    124.53 o 
  -6   7  13       36.02      101.43    125.24 o 
  -5   7  13        7.02      121.88    121.88 o 
  -4   7  13       16.44        5.55    118.34 o 
  -3   7  13      446.82      257.01    120.64 o 
  -2   7  13      182.09      202.28    111.87 o 
  -1   7  13      463.31      778.86    116.11 o 
   0   7  13     1457.19     1288.81     86.45 o 
   1   7  13      747.61      688.17    115.20 o 
   2   7  13        0.38      167.49    117.66 o 
   3   7  13      131.95      270.50    118.98 o 
   4   7  13        2.22       19.86    111.64 o 
   5   7  13      104.70       28.72    105.93 o 
   6   7  13       34.22       94.14     94.14 o 
   7   7  13       52.71       43.90     75.91 o 
  -8   8  13        5.26       24.74    123.45 o 
  -7   8  13       21.82       38.02    127.04 o 
  -6   8  13       40.15      128.83    128.83 o 
  -5   8  13      129.09      166.73    132.97 o 
  -4   8  13       34.97      126.18    127.98 o 
  -3   8  13      257.21      455.17    120.65 o 
  -2   8  13        5.37        2.95    119.22 o 
  -1   8  13        4.31      265.84    116.56 o 
   0   8  13        8.03       64.91     80.19 o 
   1   8  13      516.63      303.55    123.01 o 
   2   8  13       18.85      124.00    124.00 o 
   3   8  13      101.61      322.96    119.24 o 
   4   8  13       17.06       70.31    114.77 o 
   5   8  13      120.81      105.14    105.14 o 
   6   8  13        0.66      188.57     82.95 o 
  -8   9  13       99.60      269.19    110.63 o 
  -7   9  13       62.11      125.56    125.56 o 
  -6   9  13       21.38      134.53    129.93 o 
  -5   9  13       28.07      134.50    134.50 o 
  -4   9  13       28.85       54.77    131.77 o 
  -3   9  13      166.73      214.20    130.90 o 
  -2   9  13      376.71      477.76    133.37 o 
  -1   9  13       30.60      127.73    127.73 o 
   0   9  13      119.37      242.08     89.72 o 
   1   9  13      182.90      115.94    122.42 o 
   2   9  13      148.13      175.28    125.69 o 
   3   9  13        8.20       53.29    119.66 o 
   4   9  13       10.83       29.75    112.32 o 
   5   9  13        0.67       32.35     95.54 o 
  -6  10  13      123.70      151.36    124.92 o 
  -5  10  13      273.29      164.12    133.61 o 
  -4  10  13       52.40      218.93    132.35 o 
  -3  10  13       80.56      271.41    130.37 o 
  -2  10  13        0.73        0.00    132.50 o 
  -1  10  13      302.30      337.06    132.55 o 
   0  10  13      254.23      397.58    150.59 o 
   1  10  13        8.05        5.89    124.56 o 
   2  10  13       27.60       71.52    125.23 o 
   3  10  13       88.47      168.49    115.33 o 
   4  10  13      231.54       98.60    102.92 o 
  -5  11  13        9.86      118.89    118.89 o 
  -4  11  13        9.49      124.61    124.61 o 
  -3  11  13       17.23       73.02    126.79 o 
  -2  11  13       19.99       93.54    123.46 o 
  -1  11  13      145.81       60.96    128.21 o 
   0  11  13      345.53      365.28    140.95 o 
   1  11  13       76.93      271.85    115.02 o 
   2  11  13       42.54      113.76    113.76 o 
  -2  12  13       48.14      113.46    113.46 o 
  -1  12  13       23.85      133.96    113.96 o 
 -11   0  14       26.75       12.95    137.05 o 
 -10   0  14       94.97       37.97    155.76 o 
  -9   0  14      640.85      264.94    172.43 o 
  -8   0  14        4.68      150.89    155.75 o 
  -7   0  14      546.46      424.61    152.48 o 
  -6   0  14     2751.71     2490.30    156.72 o 
  -5   0  14     5645.04     5734.15    167.17 o 
  -4   0  14     1133.54     1222.58    123.69 o 
  -3   0  14     1385.69     1472.74    114.06 o 
  -2   0  14     2884.98     2827.98    116.58 o 
  -1   0  14      489.94      668.47     96.07 o 
   0   0  14     2084.84     2156.58     79.10 o 
   1   0  14      660.91      796.09     94.20 o 
   2   0  14     3849.24     4000.23    123.04 o 
   3   0  14     2187.02     2279.72    114.27 o 
   4   0  14      688.68      926.91     99.02 o 
   5   0  14      919.73      940.89    103.21 o 
   6   0  14       52.77       89.11     97.88 o 
   7   0  14      272.93       99.73     92.92 o 
   8   0  14      114.82       49.00     77.36 o 
 -11   1  14       91.68       20.78    128.48 o 
 -10   1  14      271.56      279.91    144.77 o 
  -9   1  14      514.57      592.00    153.25 o 
  -8   1  14      136.89      151.01    144.13 o 
  -7   1  14      812.09      731.10    140.20 o 
  -6   1  14      117.79       15.08    122.02 o 
  -5   1  14      704.09      767.93    118.32 o 
  -4   1  14     4823.10     4681.17    138.71 o 
  -3   1  14      154.90       68.84     96.81 o 
  -2   1  14     6068.99     6280.27    136.17 o 
  -1   1  14     3252.26     2942.76    116.06 o 
   0   1  14      822.36      764.49     68.10 o 
   1   1  14       67.78       37.69     89.80 o 
   2   1  14       46.03       45.45     90.12 o 
   3   1  14       13.91       28.48     92.07 o 
   4   1  14      385.65      629.28     96.65 o 
   5   1  14      222.46      390.86     96.84 o 
   6   1  14        5.49       76.29     93.56 o 
   7   1  14      252.19      162.15     91.57 o 
   8   1  14      144.88       46.25     77.91 o 
 -11   2  14       26.28        2.60    114.43 o 
 -10   2  14        0.03       48.13    129.27 o 
  -9   2  14      187.48        3.19    136.46 o 
  -8   2  14      156.96       41.20    137.58 o 
  -7   2  14       47.28       45.53    123.86 o 
  -6   2  14      666.69      687.59    124.21 o 
  -5   2  14      565.00      349.47    109.56 o 
  -4   2  14      332.38      212.62    102.93 o 
  -3   2  14     1016.36      934.18     99.50 o 
  -2   2  14     1929.36     2200.47    107.02 o 
  -1   2  14      147.46       95.28     87.92 o 
   0   2  14      951.41     1004.38    153.68 o 
   1   2  14       58.44       17.73     87.10 o 
   2   2  14        1.47       91.71     91.71 o 
   3   2  14      373.01      316.09     92.94 o 
   4   2  14      708.78      831.94    100.40 o 
   5   2  14        9.46      124.09     94.17 o 
   6   2  14      241.39      236.35     95.52 o 
   7   2  14        1.69       82.49     84.53 o 
   8   2  14        3.51       12.73     71.47 o 
 -10   3  14        0.10       48.98    124.56 o 
  -9   3  14       32.96      125.51    133.50 o 
  -8   3  14      117.46      190.13    132.39 o 
  -7   3  14      395.27      325.34    127.41 o 
  -6   3  14     1073.05      959.68    125.68 o 
  -5   3  14      156.18      402.03    107.73 o 
  -4   3  14     1316.50     1023.03    115.21 o 
  -3   3  14     1286.68     1103.99    107.81 o 
  -2   3  14       10.47       94.14     94.14 o 
  -1   3  14        5.91      128.41     89.33 o 
   0   3  14       13.28       68.99     69.29 o 
   1   3  14      768.36      779.30     95.22 o 
   2   3  14     1635.94     1567.28    104.56 o 
   3   3  14       26.69        5.18     95.54 o 
   4   3  14       62.28       71.56     21.55 o 
   5   3  14      334.50      403.79    101.03 o 
   6   3  14       47.82       21.50     94.84 o 
   7   3  14       36.68       19.34     83.65 o 
   8   3  14       20.25       69.72     69.72 o 
 -10   4  14       37.27      279.77    114.49 o 
  -9   4  14       18.45       11.61    123.14 o 
  -8   4  14      443.90      383.48    134.13 o 
  -7   4  14       46.97       93.40    123.31 o 
  -6   4  14      888.56      951.26    122.13 o 
  -5   4  14     1776.97     1536.14    124.88 o 
  -4   4  14      160.00      424.90    103.27 o 
  -3   4  14      776.23      668.40    104.84 o 
  -2   4  14     1385.48     1154.61    111.93 o 
  -1   4  14       14.21      133.25     93.00 o 
   0   4  14      128.61       68.87     67.59 o 
   1   4  14      492.90      479.04     94.18 o 
   2   4  14      985.63     1049.15    104.41 o 
   3   4  14      356.26      335.43    105.40 o 
   4   4  14        3.39       76.34    102.01 o 
   5   4  14      193.70      261.14    101.59 o 
   6   4  14       21.04       57.17     93.38 o 
   7   4  14       46.01       24.99     77.63 o 
 -10   5  14       34.12      138.76    103.19 o 
  -9   5  14       32.44      120.86    120.86 o 
  -8   5  14      187.75      134.42    123.33 o 
  -7   5  14       98.75       42.94    125.36 o 
  -6   5  14      631.96      673.94    123.41 o 
  -5   5  14        7.76        7.51      2.18 o 
  -4   5  14       21.65      108.68    108.68 o 
  -3   5  14        3.25       62.10    106.19 o 
  -2   5  14     1896.14     2103.27    118.12 o 
  -1   5  14        8.55      132.81    100.28 o 
   0   5  14       15.79       78.57     69.26 o 
   1   5  14       37.83       63.04     97.22 o 
   2   5  14      705.08      706.74    109.29 o 
   3   5  14      347.09      220.96    110.85 o 
   4   5  14        0.80      109.15    109.15 o 
   5   5  14        1.05       46.28    100.76 o 
   6   5  14      156.70      319.72     91.49 o 
   7   5  14        3.56       78.71     78.71 o 
  -9   6  14       48.52       43.92    113.29 o 
  -8   6  14       13.89      150.50    123.51 o 
  -7   6  14        4.37      124.07    124.07 o 
  -6   6  14      141.00      123.06    123.06 o 
  -5   6  14      296.53      262.39    120.72 o 
  -4   6  14      964.77      845.63    122.96 o 
  -3   6  14        3.91       88.43    107.08 o 
  -2   6  14       91.83      138.17    106.35 o 
  -1   6  14       42.36       48.28    106.66 o 
   0   6  14      390.65      558.60    265.53 o 
   1   6  14       48.95      103.51    104.26 o 
   2   6  14       13.43       16.88    109.19 o 
   3   6  14      108.40      231.04    111.80 o 
   4   6  14       44.66       46.31    108.89 o 
   5   6  14       60.48       35.46    106.09 o 
   6   6  14       20.43       29.15     89.23 o 
   7   6  14        1.32      156.14     73.77 o 
  -9   7  14       40.39       70.90    108.71 o 
  -8   7  14      209.52        5.42    121.84 o 
  -7   7  14       83.47       74.19    123.85 o 
  -6   7  14       30.29      150.15    123.31 o 
  -5   7  14       29.20       80.01    124.54 o 
  -4   7  14      319.50      262.94    120.92 o 
  -3   7  14      205.23      512.49    115.78 o 
  -2   7  14        0.03      116.42    116.42 o 
  -1   7  14        7.03       56.52    112.31 o 
   0   7  14      374.10      829.79    305.65 o 
   1   7  14      148.12      163.40    111.68 o 
   2   7  14       21.43       93.27    114.23 o 
   3   7  14        0.44      112.26    115.96 o 
   4   7  14      234.01      223.26    112.37 o 
   5   7  14       58.84       49.22     98.43 o 
   6   7  14       40.08      127.28     84.99 o 
  -8   8  14       59.33       97.02    114.96 o 
  -7   8  14      153.27       59.44    123.99 o 
  -6   8  14        0.20       52.54    125.39 o 
  -5   8  14      284.97      317.33    127.79 o 
  -4   8  14      277.82      177.80    130.68 o 
  -3   8  14     1013.87     1227.98    129.28 o 
  -2   8  14      639.03      622.82    124.50 o 
  -1   8  14        5.03       39.76    123.49 o 
   0   8  14      152.44      172.79     84.67 o 
   1   8  14      964.38      668.10    126.02 o 
   2   8  14        5.51       17.73    120.77 o 
   3   8  14       44.92      118.63    118.63 o 
   4   8  14       33.12      193.75    106.13 o 
   5   8  14      199.67      145.69     96.46 o 
  -7   9  14      218.87      178.97    122.02 o 
  -6   9  14       85.68      152.66    123.44 o 
  -5   9  14       95.56      216.00    125.77 o 
  -4   9  14       98.21       32.67    128.09 o 
  -3   9  14       12.01       94.77    127.92 o 
  -2   9  14       34.89      185.08    126.29 o 
  -1   9  14       10.04      116.72    125.70 o 
   0   9  14       13.68       87.46     87.46 o 
   1   9  14       41.03       63.70    119.76 o 
   2   9  14      427.55      370.75    123.48 o 
   3   9  14       60.57      204.10    114.77 o 
   4   9  14       53.40       34.80    103.69 o 
   5   9  14      130.66       56.20     86.08 o 
  -6  10  14       23.04      224.26    117.98 o 
  -5  10  14       22.26      116.90    126.25 o 
  -4  10  14        1.23       40.93    127.76 o 
  -3  10  14      174.81      409.01    127.77 o 
  -2  10  14       53.37      193.64    125.83 o 
  -1  10  14      208.71      142.56    127.40 o 
   0  10  14      106.39      133.87     85.94 o 
   1  10  14        4.75      245.16    114.47 o 
   2  10  14       20.92        5.42    113.32 o 
   3  10  14      142.15      266.76    104.67 o 
  -4  11  14        0.79      117.05    117.05 o 
  -3  11  14        4.50      118.92    118.92 o 
  -2  11  14       43.35      191.09    120.35 o 
  -1  11  14      199.07       24.59    120.09 o 
   0  11  14       91.88       68.28    188.63 o 
   1  11  14       17.94      100.58    107.05 o 
   2  11  14       18.06       26.98    104.62 o 
 -11   1  15        3.30      123.75    123.75 o 
 -10   1  15       38.30      109.66    137.97 o 
  -9   1  15      282.27       91.11    156.09 o 
  -8   1  15      151.67      136.32    148.98 o 
  -7   1  15      248.99      556.79    136.86 o 
  -6   1  15        3.20        0.26    122.79 o 
  -5   1  15      245.35      239.73    120.08 o 
  -4   1  15      785.98      687.97    117.30 o 
  -3   1  15      150.56       71.33    103.87 o 
  -2   1  15       84.24       97.79    100.41 o 
  -1   1  15     1127.46     1188.75    106.87 o 
   0   1  15     1043.83     1162.39     74.06 o 
   1   1  15      235.57       47.26     97.70 o 
   2   1  15       48.17      114.40     94.15 o 
   3   1  15        1.01       53.84     96.28 o 
   4   1  15       24.01       95.78     95.78 o 
   5   1  15      135.67      105.02     99.65 o 
   6   1  15       31.80        9.24     94.50 o 
   7   1  15       72.57       57.85     82.31 o 
   8   1  15       30.03      122.34     66.28 o 
 -10   2  15       16.41      282.71    126.94 o 
  -9   2  15      174.98      129.84    135.65 o 
  -8   2  15        4.80      185.30    137.83 o 
  -7   2  15       27.66       65.06    128.51 o 
  -6   2  15      142.46        8.77    120.71 o 
  -5   2  15       93.85       58.00    117.68 o 
  -4   2  15     3366.04     3187.64    131.76 o 
  -3   2  15     3032.88     2988.42    124.10 o 
  -2   2  15      215.56      152.53     98.91 o 
  -1   2  15     1045.11      990.97    104.70 o 
   0   2  15      727.43      784.63     71.40 o 
   1   2  15        5.49       73.66     93.93 o 
   2   2  15        0.22       45.87     94.34 o 
   3   2  15        5.05       96.12     96.12 o 
   4   2  15      580.90      492.44    101.98 o 
   5   2  15      127.99      159.48     98.75 o 
   6   2  15       98.29      117.68     91.73 o 
   7   2  15       30.86      115.90     78.40 o 
   8   2  15       96.51      177.25     63.42 o 
 -10   3  15       12.64       63.72    120.02 o 
  -9   3  15      270.70      285.30    129.02 o 
  -8   3  15      656.21      917.92    138.58 o 
  -7   3  15      573.64      644.30    128.94 o 
  -6   3  15      180.44      120.54    121.33 o 
  -5   3  15     1640.87     1524.49    127.21 o 
  -4   3  15      267.71      280.95    107.38 o 
  -3   3  15       43.49      103.56    103.56 o 
  -2   3  15      713.71      791.42    104.88 o 
  -1   3  15      788.88      751.83    104.63 o 
   0   3  15      986.91     1019.03     74.00 o 
   1   3  15     2956.35     2883.44    119.32 o 
   2   3  15       15.08      225.48     93.17 o 
   3   3  15      509.66      665.84    101.18 o 
   4   3  15      142.97      145.34     41.53 o 
   5   3  15      185.56      269.67     99.35 o 
   6   3  15       67.17       92.70     92.70 o 
   7   3  15        1.02       67.35     75.82 o 
 -10   4  15       20.30      148.25    112.68 o 
  -9   4  15      257.08      384.29    120.91 o 
  -8   4  15       10.89      131.89    131.89 o 
  -7   4  15      123.77      187.64    126.17 o 
  -6   4  15     1598.02     1712.59    131.71 o 
  -5   4  15      224.21      228.17    116.58 o 
  -4   4  15     1588.43     1920.61    120.96 o 
  -3   4  15      907.36      930.90    112.33 o 
  -2   4  15        2.35      101.19    101.19 o 
  -1   4  15     3101.88     3015.18    129.48 o 
   0   4  15      413.60      492.60     69.54 o 
   1   4  15      214.78      132.98     97.56 o 
   2   4  15      454.82      529.54    105.69 o 
   3   4  15      287.04      342.88    104.47 o 
   4   4  15        0.77        5.13    102.18 o 
   5   4  15      324.79      300.44     97.43 o 
   6   4  15       93.58       47.31     89.48 o 
   7   4  15        0.87       83.47     74.70 o 
 -10   5  15      121.21       87.58    104.22 o 
  -9   5  15       19.25       87.78    115.03 o 
  -8   5  15       47.08        0.00    125.25 o 
  -7   5  15      346.79      258.56    126.94 o 
  -6   5  15      375.72      429.70    121.41 o 
  -5   5  15      504.80      419.44    122.24 o 
  -4   5  15      140.50      105.79    115.10 o 
  -3   5  15      901.01     1226.03    115.96 o 
  -2   5  15     1103.56     1178.18    114.97 o 
  -1   5  15     1982.54     1989.13    121.32 o 
   0   5  15      307.67      300.06     73.76 o 
   1   5  15      520.10      597.75    105.87 o 
   2   5  15      111.43      211.67    104.02 o 
   3   5  15      151.88       46.29    106.98 o 
   4   5  15      561.23      598.22    109.55 o 
   5   5  15        0.67        9.87     96.05 o 
   6   5  15      164.02      150.06     87.05 o 
   7   5  15      127.82       69.07     72.79 o 
  -9   6  15        9.60        2.57    109.18 o 
  -8   6  15       17.60       21.71    118.60 o 
  -7   6  15     1268.07     1259.41    133.88 o 
  -6   6  15      649.09      495.04    128.02 o 
  -5   6  15      775.18      481.32    127.05 o 
  -4   6  15      267.42        8.23    117.69 o 
  -3   6  15      724.79      675.41    117.70 o 
  -2   6  15      686.56      865.04    116.36 o 
  -1   6  15      341.40      324.08    111.05 o 
   0   6  15      342.31      173.37     90.98 o 
   1   6  15      219.04      107.48    109.61 o 
   2   6  15      886.38     1022.93    114.02 o 
   3   6  15     1412.88     1364.38    121.67 o 
   4   6  15       22.19       13.18    105.79 o 
   5   6  15       11.24      100.67     97.20 o 
   6   6  15       10.82       45.06     81.73 o 
  -9   7  15      106.09       60.13    103.26 o 
  -8   7  15       14.55       52.49    115.63 o 
  -7   7  15       36.74      100.08    123.51 o 
  -6   7  15       40.34      105.20    123.15 o 
  -5   7  15     1188.84     1052.21    131.23 o 
  -4   7  15      154.21        2.75    122.07 o 
  -3   7  15       84.73      119.22    119.22 o 
  -2   7  15      587.29      471.99    119.57 o 
  -1   7  15     1004.84     1077.24    119.31 o 
   0   7  15      170.67      292.00    114.88 o 
   1   7  15        0.13      185.37    110.41 o 
   2   7  15       21.32      151.58    118.15 o 
   3   7  15       28.70      102.85    112.48 o 
   4   7  15      109.14       36.29    106.16 o 
   5   7  15       81.45       11.35     92.13 o 
   6   7  15       86.29       13.03     76.78 o 
  -8   8  15       16.86      274.56    106.71 o 
  -7   8  15       44.39       84.05    116.83 o 
  -6   8  15       40.36      181.11    122.22 o 
  -5   8  15       29.36      163.67    122.68 o 
  -4   8  15        6.22       14.33    123.70 o 
  -3   8  15        0.40      123.98    123.98 o 
  -2   8  15        2.00      124.86    124.86 o 
  -1   8  15       11.58       59.01    120.35 o 
   0   8  15        2.60      147.26    147.26 o 
   1   8  15      740.88      754.18    119.02 o 
   2   8  15      146.60      151.72    117.16 o 
   3   8  15       16.79      111.82    111.82 o 
   4   8  15       11.61      135.60    101.89 o 
   5   8  15       20.59       18.88     87.64 o 
  -7   9  15       12.73       78.98    111.27 o 
  -6   9  15        1.27       54.98    118.95 o 
  -5   9  15        1.06       11.48    124.62 o 
  -4   9  15      136.54      328.18    124.99 o 
  -3   9  15        9.91      207.42    123.70 o 
  -2   9  15      182.93      183.23    124.45 o 
  -1   9  15       26.00      122.40    125.18 o 
   0   9  15       34.53       72.48    101.49 o 
   1   9  15        8.07       58.46    115.75 o 
   2   9  15        1.38       49.67    115.04 o 
   3   9  15       18.64       77.95    107.98 o 
   4   9  15       70.34       45.32     95.00 o 
  -5  10  15       78.48       88.67    119.81 o 
  -4  10  15       95.95      113.79    122.64 o 
  -3  10  15       11.88       53.37    120.09 o 
  -2  10  15       13.55      296.84    121.16 o 
  -1  10  15       21.62       88.84    118.64 o 
   0  10  15        0.52       44.01     83.21 o 
   1  10  15       87.55       37.09    111.28 o 
   2  10  15      688.02      472.74    111.04 o 
   3  10  15       77.86      156.72     94.08 o 
  -3  11  15       47.17      153.90    106.89 o 
  -2  11  15       51.79       90.11    115.78 o 
  -1  11  15       50.13      150.13    110.66 o 
   0  11  15        0.23      161.07    174.32 o 
 -10   0  16      306.41      195.94    154.51 o 
  -9   0  16       25.98      163.45    163.45 o 
  -8   0  16      484.87      517.29    165.26 o 
  -7   0  16     2319.55     2554.67    177.07 o 
  -6   0  16      293.03       53.71    143.41 o 
  -5   0  16      258.78      106.44    137.97 o 
  -4   0  16      470.70      333.71    135.52 o 
  -3   0  16        5.71      150.35    114.30 o 
  -2   0  16     3836.44     3731.25    145.31 o 
  -1   0  16     1374.54     1447.61    116.53 o 
   0   0  16      117.48       97.13     77.15 o 
   1   0  16      511.64      486.91    106.64 o 
   2   0  16     2111.30     2171.42    118.53 o 
   3   0  16     1000.32     1075.11    111.55 o 
   4   0  16      116.53      129.77     99.39 o 
   5   0  16       23.42       50.72     97.82 o 
   6   0  16        1.07       11.11     90.50 o 
   7   0  16       70.02      117.69     76.85 o 
 -10   1  16        6.17      110.18    132.97 o 
  -9   1  16       20.58      213.18    146.56 o 
  -8   1  16       30.94      329.23    150.02 o 
  -7   1  16      180.79      334.00    143.65 o 
  -6   1  16      564.95      841.65    132.25 o 
  -5   1  16      789.87     1034.50    133.00 o 
  -4   1  16      163.85       20.33    120.59 o 
  -3   1  16     3550.87     3398.37    138.02 o 
  -2   1  16     1588.15     1995.90    118.12 o 
  -1   1  16       89.03       33.09    109.02 o 
   0   1  16     1709.10     1887.85     83.75 o 
   1   1  16      810.49      817.46    111.47 o 
   2   1  16       98.23      348.65     96.14 o 
   3   1  16      669.90      549.06    105.37 o 
   4   1  16        6.90       42.24     96.68 o 
   5   1  16      174.00      216.05     95.28 o 
   6   1  16      476.90      261.44     92.83 o 
   7   1  16      126.90       64.87     76.37 o 
 -10   2  16      249.09       71.41    125.65 o 
  -9   2  16       20.71      241.42    131.54 o 
  -8   2  16      330.78       32.09    139.80 o 
  -7   2  16      328.69      444.92    135.89 o 
  -6   2  16      333.26      369.92    125.37 o 
  -5   2  16      623.41      648.30    119.75 o 
  -4   2  16      239.22      259.49    115.20 o 
  -3   2  16      156.74      227.04    106.59 o 
  -2   2  16     1043.93     1060.79    112.34 o 
  -1   2  16     1576.20     1522.90    115.61 o 
   0   2  16      154.98      191.08     71.44 o 
   1   2  16      767.76     1029.92    105.79 o 
   2   2  16      410.15      548.07     97.94 o 
   3   2  16       14.72      166.50     94.07 o 
   4   2  16       38.49       95.04     97.83 o 
   5   2  16      143.52      196.62     94.08 o 
   6   2  16        3.31      144.96     86.83 o 
   7   2  16       22.04        3.71     75.26 o 
 -10   3  16        1.09      113.33    113.33 o 
  -9   3  16      124.13      272.35    126.14 o 
  -8   3  16      650.98      663.04    134.85 o 
  -7   3  16       58.79      115.00    127.51 o 
  -6   3  16      711.26      758.42    130.13 o 
  -5   3  16      660.81      724.70    121.18 o 
  -4   3  16        2.71       48.66    111.28 o 
  -3   3  16      248.16      419.13    109.37 o 
  -2   3  16        2.98       25.40    104.35 o 
  -1   3  16      320.22      371.81    107.85 o 
   0   3  16      786.74      935.79     75.32 o 
   1   3  16      736.58      856.95    105.06 o 
   2   3  16       24.11       48.67     99.12 o 
   3   3  16      534.72      478.67    107.34 o 
   4   3  16      353.33      446.94    104.26 o 
   5   3  16        5.05      155.86     93.35 o 
   6   3  16       16.39       97.18     83.58 o 
   7   3  16       18.24       57.62     70.81 o 
 -10   4  16        1.67       38.82    103.88 o 
  -9   4  16       18.42       85.33    120.05 o 
  -8   4  16        1.20       20.42    126.29 o 
  -7   4  16        1.38       93.67    124.55 o 
  -6   4  16      357.88      129.29    124.95 o 
  -5   4  16      684.28      560.03    123.66 o 
  -4   4  16     1298.51     1272.94    124.48 o 
  -3   4  16       11.52      120.22    106.48 o 
  -2   4  16       56.39      227.87    102.50 o 
  -1   4  16       38.22       83.98    102.90 o 
   0   4  16      318.49      261.20     74.26 o 
   1   4  16       17.03      103.08    103.08 o 
   2   4  16       48.95       28.98    102.11 o 
   3   4  16      114.49      157.92     99.90 o 
   4   4  16      303.47      242.13    100.88 o 
   5   4  16      164.35      213.92     92.15 o 
   6   4  16       12.69       83.89     83.89 o 
   7   4  16       14.51       98.39     65.90 o 
  -9   5  16        1.45       28.15    112.34 o 
  -8   5  16      102.37       96.79    121.49 o 
  -7   5  16      409.40      216.24    127.39 o 
  -6   5  16       89.85       16.99    120.67 o 
  -5   5  16        0.13       16.62    115.26 o 
  -4   5  16      309.49       75.89    114.93 o 
  -3   5  16      211.84      314.74    113.19 o 
  -2   5  16      176.42      112.33    112.33 o 
  -1   5  16      171.94       25.86    111.45 o 
   0   5  16       22.00       24.61     74.11 o 
   1   5  16      264.83      236.15    106.41 o 
   2   5  16      266.89      413.02    105.50 o 
   3   5  16       61.82      200.63    103.83 o 
   4   5  16      256.49      170.54    104.15 o 
   5   5  16        4.55       41.71     93.24 o 
   6   5  16       29.15      133.23     79.30 o 
  -9   6  16       12.54      103.06    103.06 o 
  -8   6  16       58.96      173.56    116.06 o 
  -7   6  16       73.24       24.97    119.33 o 
  -6   6  16      323.43      341.74    121.76 o 
  -5   6  16        4.60      267.11    114.86 o 
  -4   6  16       40.89      189.01    115.47 o 
  -3   6  16       96.68       21.63    116.16 o 
  -2   6  16      558.54      485.43    116.01 o 
  -1   6  16      510.69      526.82    118.78 o 
   0   6  16        3.72       76.16     76.16 o 
   1   6  16      346.35      346.44    107.70 o 
   2   6  16       39.13       77.48    110.92 o 
   3   6  16        5.03      104.87    108.21 o 
   4   6  16        1.21       55.22     99.28 o 
   5   6  16        0.72      182.24     85.42 o 
   6   6  16      103.75       56.93     72.33 o 
  -8   7  16      107.23       54.57    107.75 o 
  -7   7  16        0.92       23.96    115.76 o 
  -6   7  16       85.77       66.53    118.88 o 
  -5   7  16      206.92      131.22    123.06 o 
  -4   7  16        7.12      175.10    117.48 o 
  -3   7  16       24.70      198.07    115.12 o 
  -2   7  16       50.28        8.34    118.56 o 
  -1   7  16      831.61      966.60    120.11 o 
   0   7  16      582.49      594.43     95.19 o 
   1   7  16      139.55       46.44    112.09 o 
   2   7  16      403.19      339.14    117.19 o 
   3   7  16       29.26       95.56    110.54 o 
   4   7  16       22.03      142.33     97.15 o 
   5   7  16        2.08      126.16     83.97 o 
  -7   8  16       55.71      111.00    111.00 o 
  -6   8  16        3.34      102.94    115.68 o 
  -5   8  16      477.97      250.02    127.33 o 
  -4   8  16      667.53      618.08    125.20 o 
  -3   8  16       81.46      108.87    120.09 o 
  -2   8  16       51.67       38.98    121.03 o 
  -1   8  16      382.02      245.73    120.05 o 
   0   8  16        3.15       28.00     80.99 o 
   1   8  16        0.89      188.32    108.42 o 
   2   8  16       45.03      113.61    113.61 o 
   3   8  16       72.01       12.76    105.17 o 
   4   8  16      305.45      146.44     94.87 o 
  -6   9  16       53.39      184.97    111.56 o 
  -5   9  16        2.07      120.11    120.11 o 
  -4   9  16       15.85       41.41    118.95 o 
  -3   9  16        0.56      107.92    123.10 o 
  -2   9  16        1.54       55.18    119.32 o 
  -1   9  16      173.40      123.18    122.32 o 
   0   9  16      819.66      591.38    155.24 o 
   1   9  16      189.49      140.24    108.19 o 
   2   9  16       11.52      110.81    105.55 o 
   3   9  16        9.28       92.55     97.18 o 
  -5  10  16       37.51      106.93    108.28 o 
  -4  10  16      228.84      170.93    114.52 o 
  -3  10  16       13.65      115.76    115.76 o 
  -2  10  16       23.83       73.84    115.09 o 
  -1  10  16        1.33       31.20    111.47 o 
   0  10  16        4.81       12.40    206.06 o 
   1  10  16       13.86       17.17    102.98 o 
   2  10  16       46.69       88.00     97.21 o 
 -10   1  17      139.36      303.01    133.24 o 
  -9   1  17       82.54      206.69    143.20 o 
  -8   1  17      171.30      312.67    144.83 o 
  -7   1  17       61.58       10.64    145.57 o 
  -6   1  17       11.05       64.50    137.40 o 
  -5   1  17        6.53        3.14    125.50 o 
  -4   1  17      230.09      549.57    123.52 o 
  -3   1  17      260.47      136.96    119.73 o 
  -2   1  17     1251.58     1148.44    124.96 o 
  -1   1  17      426.76      550.75    111.24 o 
   0   1  17     1055.28     1049.29    136.84 o 
   1   1  17       12.32      104.73    104.73 o 
   2   1  17       29.96      101.59    101.59 o 
   3   1  17      128.36      158.82     99.75 o 
   4   1  17        0.45       49.30     97.16 o 
   5   1  17       49.67       62.59     94.76 o 
   6   1  17       48.90       84.42     84.42 o 
   7   1  17        4.53       12.10     68.96 o 
 -10   2  17      154.01      176.15    119.88 o 
  -9   2  17       17.94       89.54    131.03 o 
  -8   2  17       10.59      258.47    131.90 o 
  -7   2  17      274.23      168.19    136.17 o 
  -6   2  17      272.79      444.63    129.06 o 
  -5   2  17     1338.89     1541.04    133.47 o 
  -4   2  17      248.21      244.37    124.48 o 
  -3   2  17       71.24       25.39    115.28 o 
  -2   2  17     1038.98      959.58    121.65 o 
  -1   2  17        9.11      104.26    104.66 o 
   0   2  17        3.49       55.92     75.14 o 
   1   2  17       31.63       20.95    105.13 o 
   2   2  17      133.84      156.24    105.19 o 
   3   2  17      645.29      811.97    103.90 o 
   4   2  17      212.25      312.95     98.46 o 
   5   2  17        0.56       92.24     92.24 o 
   6   2  17        3.35       55.44     81.34 o 
   7   2  17       23.68       75.22     67.21 o 
 -10   3  17      221.91      108.51    108.51 o 
  -9   3  17      382.56      456.91    123.57 o 
  -8   3  17       47.51       84.07    131.29 o 
  -7   3  17      317.50       12.03    131.67 o 
  -6   3  17       16.47      124.62    124.62 o 
  -5   3  17        0.85        3.09    122.45 o 
  -4   3  17      105.44      276.04    112.13 o 
  -3   3  17      329.80      248.98    112.89 o 
  -2   3  17        7.99        7.83    108.34 o 
  -1   3  17     4360.67     4253.71    142.35 o 
   0   3  17      689.33      878.18     77.39 o 
   1   3  17        2.15        5.46    101.64 o 
   2   3  17      461.89      370.57    105.35 o 
   3   3  17       63.44        5.04    102.04 o 
   4   3  17       58.44      116.03     95.19 o 
   5   3  17       52.04       90.00     90.00 o 
   6   3  17        6.94       95.74     77.79 o 
  -9   4  17       93.16       97.48    114.20 o 
  -8   4  17      137.15       28.37    126.77 o 
  -7   4  17        1.76      293.70    121.86 o 
  -6   4  17       31.31        5.91    123.25 o 
  -5   4  17     1201.46     1218.57    128.08 o 
  -4   4  17      116.96       80.18    117.12 o 
  -3   4  17      626.83      831.35    117.39 o 
  -2   4  17       41.95       32.02    112.08 o 
  -1   4  17      687.05      495.26    115.51 o 
   0   4  17      789.66      607.10     78.70 o 
   1   4  17      787.37      763.43    108.81 o 
   2   4  17       21.85        0.00    102.54 o 
   3   4  17      245.47      163.59    105.27 o 
   4   4  17       46.17      130.60     96.12 o 
   5   4  17        3.26       89.35     89.35 o 
   6   4  17       57.37       95.50     73.42 o 
  -9   5  17        0.70       58.15    103.94 o 
  -8   5  17        8.31       93.38    116.12 o 
  -7   5  17      375.82      336.83     96.50 o 
  -6   5  17      336.04      456.32    121.27 o 
  -5   5  17      363.66      290.36    124.35 o 
  -4   5  17      677.18      829.96    120.11 o 
  -3   5  17     2111.41     2011.88    129.49 o 
  -2   5  17        3.81      136.25    108.99 o 
  -1   5  17       32.43      215.66    113.98 o 
   0   5  17       98.64       11.97     77.42 o 
   1   5  17      227.19      163.88    103.19 o 
   2   5  17      281.87      309.88    110.08 o 
   3   5  17       38.00      107.43    107.43 o 
   4   5  17      202.35      257.18     96.76 o 
   5   5  17      249.20       88.27     88.06 o 
   6   5  17       23.16       53.35     70.98 o 
  -8   6  17      245.11      257.54    108.18 o 
  -7   6  17      478.52      451.41    116.34 o 
  -6   6  17       46.25       11.06    117.79 o 
  -5   6  17      202.08      510.12    117.01 o 
  -4   6  17       43.00      320.66    118.78 o 
  -3   6  17      534.15      586.03    122.61 o 
  -2   6  17      171.02      331.41    111.92 o 
  -1   6  17        0.56      116.40    116.40 o 
   0   6  17       68.31       30.61     78.15 o 
   1   6  17      873.75      938.50    117.47 o 
   2   6  17      352.24      170.39    110.33 o 
   3   6  17        2.10      237.03    102.62 o 
   4   6  17       21.05       95.39     95.39 o 
   5   6  17        6.63       64.66     81.97 o 
  -8   7  17       25.01      100.07    100.07 o 
  -7   7  17       79.21      185.61    109.59 o 
  -6   7  17       58.31      125.23    115.64 o 
  -5   7  17        0.70       43.40    117.58 o 
  -4   7  17      343.39      210.28    122.87 o 
  -3   7  17      168.08      174.12    115.97 o 
  -2   7  17      173.29        2.84    114.34 o 
  -1   7  17        2.03       51.39    116.87 o 
   0   7  17        1.96       88.75     88.75 o 
   1   7  17        1.10      111.32    111.32 o 
   2   7  17      137.92      183.35    106.55 o 
   3   7  17       43.79      104.88    104.88 o 
   4   7  17        4.75        6.56     90.59 o 
  -7   8  17        0.32       30.87    102.81 o 
  -6   8  17       13.93      109.73    112.44 o 
  -5   8  17        5.27      111.33    115.61 o 
  -4   8  17       24.48      119.34    119.34 o 
  -3   8  17        0.40      120.04    120.04 o 
  -2   8  17      135.92      119.06    119.06 o 
  -1   8  17       68.21      147.44    115.57 o 
   0   8  17        3.91      164.04     77.96 o 
   1   8  17      103.59      164.69    109.08 o 
   2   8  17       78.68       33.14    104.76 o 
   3   8  17        2.80       80.07     94.64 o 
   4   8  17        6.13       22.14     84.22 o 
  -6   9  17       34.74      182.25    103.63 o 
  -5   9  17       12.19      107.64    107.64 o 
  -4   9  17       55.36      115.11    115.11 o 
  -3   9  17       74.25       60.16    116.68 o 
  -2   9  17        1.01       99.45    113.66 o 
  -1   9  17       42.98       85.64    116.10 o 
   0   9  17       43.71       49.41     76.87 o 
   1   9  17       94.33       29.61    102.46 o 
   2   9  17        5.69       47.09     97.04 o 
  -4  10  17      137.51       14.34    106.45 o 
  -3  10  17       65.50      101.98    106.45 o 
  -2  10  17        0.85      143.57    108.47 o 
  -1  10  17        7.89       38.38    103.54 o 
   0  10  17       93.27      128.07    173.62 o 
   1  10  17       17.54       81.97     94.10 o 
 -10   0  18       96.39      105.90    133.57 o 
  -9   0  18      555.37      393.56    154.63 o 
  -8   0  18      756.83      767.81    166.02 o 
  -7   0  18        0.19       61.92    156.61 o 
  -6   0  18      981.48      847.94    166.23 o 
  -5   0  18      468.86      406.09    147.45 o 
  -4   0  18      147.45      266.77    137.13 o 
  -3   0  18     2298.74     2240.91    156.43 o 
  -2   0  18      359.76      276.59    128.07 o 
  -1   0  18      178.62       11.94    124.56 o 
   0   0  18     3837.09     4546.01    479.78 o 
   1   0  18      552.60      624.59    117.79 o 
   2   0  18      797.88      703.89    112.60 o 
   3   0  18      522.40      316.36    105.96 o 
   4   0  18        0.16       96.05     99.02 o 
   5   0  18      442.79      431.19     91.11 o 
   6   0  18        7.47       95.97     78.02 o 
 -10   1  18       23.94        5.92    127.69 o 
  -9   1  18        8.01       23.57    142.76 o 
  -8   1  18      544.89      289.98    154.66 o 
  -7   1  18      393.55      436.98    152.52 o 
  -6   1  18        5.97       62.38    140.66 o 
  -5   1  18      514.06      510.93    137.83 o 
  -4   1  18     1813.01     1799.16    143.84 o 
  -3   1  18     1159.99     1093.97    133.54 o 
  -2   1  18      423.01      307.63    123.39 o 
  -1   1  18      653.06      624.06    121.51 o 
   0   1  18      650.97      781.98    243.10 o 
   1   1  18     1270.04     1378.99    120.99 o 
   2   1  18     1079.65     1061.55    111.27 o 
   3   1  18       64.01       22.63    101.70 o 
   4   1  18      327.21      340.16     98.11 o 
   5   1  18      100.56      242.45     86.06 o 
   6   1  18        0.53       38.23     75.37 o 
 -10   2  18       10.53       88.74    112.85 o 
  -9   2  18      311.08      318.72    129.60 o 
  -8   2  18       90.02      285.64    133.66 o 
  -7   2  18      255.21       88.21    139.21 o 
  -6   2  18      126.85      116.13    140.14 o 
  -5   2  18      510.76      530.64    133.47 o 
  -4   2  18      386.23      464.59    126.81 o 
  -3   2  18      535.90      505.79    120.41 o 
  -2   2  18      609.27      652.77    122.07 o 
  -1   2  18       29.65       92.79    113.31 o 
   0   2  18     1622.09     1809.74     86.37 o 
   1   2  18        8.62      103.82    106.72 o 
   2   2  18      463.15      295.63    107.92 o 
   3   2  18      200.76      148.54    102.30 o 
   4   2  18        0.96       91.02     94.99 o 
   5   2  18       15.05       48.08     85.48 o 
   6   2  18       64.28       72.84     75.99 o 
  -9   3  18        4.67      139.07    115.11 o 
  -8   3  18        2.59       32.35    126.03 o 
  -7   3  18        2.31       88.30    127.21 o 
  -6   3  18        9.86       21.31    128.21 o 
  -5   3  18      151.91      352.45    117.87 o 
  -4   3  18      128.93       70.05    123.25 o 
  -3   3  18       71.71       88.52    116.23 o 
  -2   3  18      474.07      614.91    116.33 o 
  -1   3  18      139.26      378.36    113.70 o 
   0   3  18      207.89      258.24     90.43 o 
   1   3  18       76.21       43.46    105.84 o 
   2   3  18       61.92       28.95    106.13 o 
   3   3  18      102.87      219.96    101.36 o 
   4   3  18       23.86       73.82     93.31 o 
   5   3  18        1.20       86.36     86.36 o 
   6   3  18       16.45       72.96     72.96 o 
  -9   4  18        0.21       44.86    108.45 o 
  -8   4  18       21.75       30.25    119.62 o 
  -7   4  18       31.33      137.52    123.34 o 
  -6   4  18      702.53      584.87    128.86 o 
  -5   4  18      227.06      227.15    120.35 o 
  -4   4  18       13.69       96.43    117.14 o 
  -3   4  18        1.62       78.03    115.96 o 
  -2   4  18      203.55      269.41    110.88 o 
  -1   4  18       45.38       13.58    116.08 o 
   0   4  18      150.19      181.05    146.97 o 
   1   4  18       42.30       62.16    101.80 o 
   2   4  18      127.34      105.66    105.04 o 
   3   4  18       95.12       68.27    100.71 o 
   4   4  18       37.23       56.26     93.94 o 
   5   4  18       46.00       82.66     82.66 o 
   6   4  18        0.85       66.11     66.56 o 
  -9   5  18       12.16       53.96    100.45 o 
  -8   5  18      117.89        7.61    108.84 o 
  -7   5  18       90.75       40.57    117.48 o 
  -6   5  18        0.17      108.16    117.91 o 
  -5   5  18      359.66       64.04    123.27 o 
  -4   5  18        0.90       88.48    118.08 o 
  -3   5  18      289.48      383.89    117.70 o 
  -2   5  18        2.06      110.35    110.35 o 
  -1   5  18        3.50      248.93    107.79 o 
   0   5  18      498.20      578.74     82.44 o 
   1   5  18      308.99      363.23    110.78 o 
   2   5  18        1.60      105.87    105.87 o 
   3   5  18       31.94      102.17    102.17 o 
   4   5  18       46.10        4.57     90.85 o 
   5   5  18       12.23       50.86     77.58 o 
  -8   6  18       11.16       88.92    104.07 o 
  -7   6  18       56.61       10.30    111.62 o 
  -6   6  18        2.35      118.04    118.04 o 
  -5   6  18        7.67      119.14    119.14 o 
  -4   6  18      118.26      115.92     30.88 o 
  -3   6  18      216.22      237.98    116.31 o 
  -2   6  18       99.57      228.81    113.29 o 
  -1   6  18        1.79       18.91    112.85 o 
   0   6  18        4.98       67.46     77.42 o 
   1   6  18        0.21       69.00    106.78 o 
   2   6  18      207.31      245.15    105.35 o 
   3   6  18        6.51       99.84     99.84 o 
   4   6  18       25.89       56.11     86.13 o 
   5   6  18       86.44      192.11     71.83 o 
  -7   7  18       91.27      104.60    102.82 o 
  -6   7  18       11.75       45.56    110.90 o 
  -5   7  18      386.11      389.87    116.53 o 
  -4   7  18       21.00      103.54    117.16 o 
  -3   7  18      179.86      196.87    115.91 o 
  -2   7  18      302.40      217.67    116.33 o 
  -1   7  18      106.72       81.96    114.62 o 
   0   7  18        5.95       45.78    139.14 o 
   1   7  18      151.86       95.78    106.15 o 
   2   7  18      122.63      105.91    105.91 o 
   3   7  18       75.16       94.95     94.95 o 
   4   7  18        5.14       33.70     79.89 o 
  -6   8  18      319.88      211.11    104.12 o 
  -5   8  18      104.50       74.78    106.25 o 
  -4   8  18       16.26       28.21    110.25 o 
  -3   8  18       61.53      152.38    109.26 o 
  -2   8  18        4.83       25.91    112.23 o 
  -1   8  18       43.42       12.70    111.43 o 
   0   8  18      160.42      143.65     75.95 o 
   1   8  18       24.40       81.46    105.11 o 
   2   8  18       95.37       89.51    100.07 o 
   3   8  18      253.89      162.79     87.28 o 
  -5   9  18       39.66      260.01    100.25 o 
  -4   9  18      106.42       83.87    106.08 o 
  -3   9  18      126.54      249.06    108.57 o 
  -2   9  18      253.33      352.46    106.26 o 
  -1   9  18      116.29      196.23    107.18 o 
   0   9  18        0.52        0.56     70.69 o 
   1   9  18       84.95       65.71     94.17 o 
  -9   1  19       17.08      134.24    134.24 o 
  -8   1  19      105.41      166.98    144.81 o 
  -7   1  19        1.77      146.42    146.42 o 
  -6   1  19       15.52        7.04    145.08 o 
  -5   1  19       18.85       18.72      5.73 o 
  -4   1  19      167.07      254.78    134.03 o 
  -3   1  19        6.46      130.63    130.63 o 
  -2   1  19     1111.96     1202.62    136.81 o 
  -1   1  19        1.69       62.80    121.22 o 
   0   1  19       22.49       74.67    149.67 o 
   1   1  19      577.82      235.73    124.60 o 
   2   1  19       36.03      110.17    110.17 o 
   3   1  19      143.20       51.68    101.70 o 
   4   1  19       49.98       45.96     94.34 o 
   5   1  19       39.06      128.83     81.62 o 
   6   1  19        6.06       52.61     67.18 o 
  -9   2  19        0.55       95.29    122.17 o 
  -8   2  19       38.43      131.37    131.37 o 
  -7   2  19     1207.82     1064.30    144.56 o 
  -6   2  19      776.90      820.76    141.03 o 
  -5   2  19       33.52       80.61    134.87 o 
  -4   2  19        3.92       31.55    128.20 o 
  -3   2  19       70.70       45.91    123.35 o 
  -2   2  19        8.45       71.64    121.64 o 
  -1   2  19      677.33      758.44    123.02 o 
   0   2  19        0.04       14.88     85.66 o 
   1   2  19     1243.15     1278.52    125.12 o 
   2   2  19      605.34      326.16    111.48 o 
   3   2  19       91.68       58.93     97.59 o 
   4   2  19        0.13       47.97     90.70 o 
   5   2  19       91.34       16.18     82.24 o 
  -9   3  19       23.00       25.72    109.80 o 
  -8   3  19      337.44      209.19    124.10 o 
  -7   3  19       14.97      282.64    125.80 o 
  -6   3  19       36.44       70.08    128.44 o 
  -5   3  19      299.20      549.79    128.32 o 
  -4   3  19       32.11      101.84    122.94 o 
  -3   3  19     1722.52     1785.87    137.69 o 
  -2   3  19      658.23      774.28    121.25 o 
  -1   3  19      290.62      404.44    118.92 o 
   0   3  19      341.01      383.75    109.67 o 
   1   3  19      151.85      112.94    110.94 o 
   2   3  19        6.72      205.33    103.42 o 
   3   3  19      215.23      227.86     97.39 o 
   4   3  19       30.94       65.28     87.03 o 
   5   3  19       22.72       77.92     77.92 o 
  -9   4  19       77.01      102.03    102.03 o 
  -8   4  19       63.65      125.59    115.23 o 
  -7   4  19      238.86       55.86    121.22 o 
  -6   4  19      144.09      235.33    121.12 o 
  -5   4  19       29.91       40.43    123.94 o 
  -4   4  19      237.82      189.19    123.50 o 
  -3   4  19       70.84       65.24    123.20 o 
  -2   4  19       32.67       41.99    118.66 o 
  -1   4  19     1163.66     1080.27    129.00 o 
   0   4  19      494.64      398.03    197.11 o 
   1   4  19      194.55      184.66    110.22 o 
   2   4  19      441.55      313.73    108.14 o 
   3   4  19       56.51        7.15     97.24 o 
   4   4  19       26.81       85.18     88.85 o 
   5   4  19       80.76       13.06     74.22 o 
  -8   5  19      199.09      112.16    104.39 o 
  -7   5  19       80.19      137.39    110.64 o 
  -6   5  19      100.04      189.32    117.80 o 
  -5   5  19      478.59      272.34    118.92 o 
  -4   5  19      169.99       22.03    117.06 o 
  -3   5  19      360.50      327.16    115.59 o 
  -2   5  19      193.05       24.51    117.69 o 
  -1   5  19       44.54      212.20    112.96 o 
   0   5  19       63.18      163.50     91.83 o 
   1   5  19      371.17      162.30    110.67 o 
   2   5  19       19.62      102.98    102.98 o 
   3   5  19      165.10        4.78     97.70 o 
   4   5  19      186.61       83.46     86.64 o 
  -7   6  19        6.47      213.15    100.89 o 
  -6   6  19        6.18       45.82    111.50 o 
  -5   6  19      134.81      115.23    112.49 o 
  -4   6  19      312.07      581.95    113.00 o 
  -3   6  19      242.17      205.26    117.38 o 
  -2   6  19       25.80      141.14    114.40 o 
  -1   6  19      431.13      495.28    111.89 o 
   0   6  19      287.08      208.29     78.39 o 
   1   6  19       78.30       97.81    105.74 o 
   2   6  19       18.97       64.45    100.09 o 
   3   6  19       13.41       94.47     94.91 o 
   4   6  19       23.11      129.55     76.88 o 
  -7   7  19       10.27       69.88     94.28 o 
  -6   7  19        0.76       71.09    104.16 o 
  -5   7  19       58.05      171.25    106.88 o 
  -4   7  19      141.75       45.71    111.68 o 
  -3   7  19       11.10       92.37    109.77 o 
  -2   7  19       39.56       15.41    110.84 o 
  -1   7  19       26.29       48.46    109.24 o 
   0   7  19       75.24       73.05    195.40 o 
   1   7  19      113.43      166.87    100.42 o 
   2   7  19       71.84       46.75     96.67 o 
   3   7  19       49.87      254.10     83.17 o 
  -5   8  19       31.33      100.18    100.18 o 
  -4   8  19      153.51      169.99    103.60 o 
  -3   8  19      133.99       85.26    103.84 o 
  -2   8  19       17.99       63.57    107.64 o 
  -1   8  19       11.64      102.99    102.99 o 
   0   8  19        1.44       70.80     70.80 o 
   1   8  19       18.86       54.79     95.40 o 
   2   8  19        8.30       88.68     88.68 o 
  -4   9  19       13.22       16.23      5.13 o 
  -3   9  19        0.82       44.73     95.59 o 
  -2   9  19       81.68       11.17     99.88 o 
  -1   9  19       49.61      190.38     95.19 o 
   0   9  19        8.31        0.13     64.73 o 
  -9   0  20      121.53       23.44    142.15 o 
  -8   0  20      249.31      149.96    154.31 o 
  -7   0  20       50.66      188.81    156.81 o 
  -6   0  20      215.58       67.71    158.26 o 
  -5   0  20     1317.22     1338.66    161.85 o 
  -4   0  20     1009.86      798.69    158.69 o 
  -3   0  20       93.68       44.47    139.85 o 
  -2   0  20      811.27      828.21    137.07 o 
  -1   0  20     2282.65     2345.85    146.42 o 
   0   0  20       19.69       32.45     91.36 o 
   1   0  20      204.55      229.52    118.81 o 
   2   0  20       32.24      141.15    100.66 o 
   3   0  20      539.73      509.96     99.78 o 
   4   0  20      154.64        2.14     89.47 o 
   5   0  20       33.17        3.78     76.16 o 
  -9   1  20      262.24       39.81    132.32 o 
  -8   1  20       68.40      146.13    146.13 o 
  -7   1  20       44.47      146.45    146.45 o 
  -6   1  20     1260.38     1164.31    155.41 o 
  -5   1  20        4.56        0.00    140.29 o 
  -4   1  20      113.60      199.42    138.03 o 
  -3   1  20      295.09      242.38    131.20 o 
  -2   1  20        6.97      132.91    132.91 o 
  -1   1  20      504.14      788.94    127.78 o 
   0   1  20      352.40      291.91     90.06 o 
   1   1  20       50.84      121.83    121.83 o 
   2   1  20      152.65      283.95    104.26 o 
   3   1  20      130.83      266.53     94.71 o 
   4   1  20        1.97        8.54     85.19 o 
   5   1  20       10.89       66.35     74.38 o 
  -9   2  20       37.28      272.38    112.26 o 
  -8   2  20      150.88       69.99    131.08 o 
  -7   2  20      317.78      295.88    136.41 o 
  -6   2  20        0.34       36.05    137.00 o 
  -5   2  20      241.47      189.05    140.47 o 
  -4   2  20      489.15      435.58    136.74 o 
  -3   2  20      142.85       93.82    129.20 o 
  -2   2  20      508.02      581.46    128.42 o 
  -1   2  20      220.79      203.15    120.86 o 
   0   2  20       28.39       87.17     85.74 o 
   1   2  20      211.14      416.65    114.58 o 
   2   2  20       73.12      211.08     98.62 o 
   3   2  20        0.57      214.16     93.73 o 
   4   2  20      197.25       63.72     86.50 o 
   5   2  20       66.38      189.89     71.97 o 
  -8   3  20        2.95      208.46    114.82 o 
  -7   3  20        0.60       88.18    121.66 o 
  -6   3  20       17.09      128.48    128.48 o 
  -5   3  20      247.25      286.64    131.11 o 
  -4   3  20      368.14      212.18    130.71 o 
  -3   3  20      661.56      646.26    129.11 o 
  -2   3  20      218.08       82.39    124.29 o 
  -1   3  20       39.41        0.00    119.36 o 
   0   3  20       93.59       27.25     97.89 o 
   1   3  20        2.21       60.56    109.87 o 
   2   3  20        1.72       15.15    101.10 o 
   3   3  20       19.26       93.27     93.27 o 
   4   3  20       41.38       10.40     82.78 o 
   5   3  20       52.18       70.66     70.66 o 
  -8   4  20        5.46      108.14    108.14 o 
  -7   4  20      315.85      362.60    114.59 o 
  -6   4  20      341.99      221.69    123.58 o 
  -5   4  20       42.66      154.49    120.48 o 
  -4   4  20       29.03      195.08    119.25 o 
  -3   4  20      190.12      257.08    118.65 o 
  -2   4  20      188.20      122.87    122.87 o 
  -1   4  20        0.77       67.33    115.56 o 
   0   4  20        7.86      105.55     79.18 o 
   1   4  20       37.75       75.01    107.06 o 
   2   4  20      237.15      116.12    100.97 o 
   3   4  20      118.36      124.94     94.61 o 
   4   4  20        0.66       29.82     78.47 o 
  -8   5  20       20.85       95.00     95.00 o 
  -7   5  20        0.25       85.77    104.17 o 
  -6   5  20       77.40       15.65    111.65 o 
  -5   5  20       48.28      169.15    110.70 o 
  -4   5  20        2.45       35.29    117.06 o 
  -3   5  20      157.52       78.88    118.03 o 
  -2   5  20       58.99      244.35    110.09 o 
  -1   5  20       35.69       94.26    117.22 o 
   0   5  20       15.57       46.17     76.40 o 
   1   5  20        2.89      250.37    100.97 o 
   2   5  20       28.08      117.55     97.50 o 
   3   5  20        9.39       32.58     89.16 o 
   4   5  20        3.98       20.37     74.58 o 
  -7   6  20       29.31        2.22     96.79 o 
  -6   6  20       44.58       33.53    102.20 o 
  -5   6  20       36.71       77.62    109.41 o 
  -4   6  20        0.48       17.97    112.08 o 
  -3   6  20      126.38      106.15    112.96 o 
  -2   6  20       29.15       31.06      9.07 o 
  -1   6  20       15.73       23.30    110.31 o 
   0   6  20        2.75       26.46     75.76 o 
   1   6  20       56.33      262.59    100.34 o 
   2   6  20        0.09       97.29     93.71 o 
   3   6  20       29.36       24.26     82.66 o 
  -6   7  20       25.74      115.41     96.37 o 
  -5   7  20      152.37        9.22    102.04 o 
  -4   7  20       22.39      143.89    103.42 o 
  -3   7  20      120.63      197.48    105.65 o 
  -2   7  20      118.42      106.99    106.99 o 
  -1   7  20       51.09        7.25    106.34 o 
   0   7  20        9.02       16.85     70.65 o 
   1   7  20       58.18       43.27     94.60 o 
   2   7  20        2.51       87.29     87.29 o 
  -4   8  20        7.12       24.20     95.83 o 
  -3   8  20       54.88       99.26     99.26 o 
  -2   8  20      102.18       61.08     98.75 o 
  -1   8  20        9.74       98.03     98.03 o 
   0   8  20      105.14      179.72     65.74 o 
   1   8  20       43.27       34.90     85.86 o 
  -8   1  21       11.33       64.18    135.02 o 
  -7   1  21       80.48      145.30    145.30 o 
  -6   1  21        2.58       41.78    140.85 o 
  -5   1  21      268.00      451.06    142.13 o 
  -4   1  21      175.86      142.69    142.69 o 
  -3   1  21       37.19      208.97    134.78 o 
  -2   1  21        2.23       57.95    131.82 o 
  -1   1  21       54.07       71.07    130.17 o 
   0   1  21       78.86      171.42     86.58 o 
   1   1  21        2.27      115.09    115.09 o 
   2   1  21        3.71       61.13    101.27 o 
   3   1  21       32.71       91.26     91.26 o 
   4   1  21       22.57       46.77     79.23 o 
  -8   2  21      282.52      592.95    122.53 o 
  -7   2  21        2.82       46.73    128.11 o 
  -6   2  21       54.45       25.66    134.39 o 
  -5   2  21      162.93        3.21    138.63 o 
  -4   2  21      125.68       19.31    132.94 o 
  -3   2  21      277.44      218.39    132.57 o 
  -2   2  21       51.49       34.13    128.24 o 
  -1   2  21      119.83       93.30    126.93 o 
   0   2  21      120.32       28.72     84.30 o 
   1   2  21      389.10      352.69    115.96 o 
   2   2  21        3.33       96.61     96.61 o 
   3   2  21       55.96      125.36     87.43 o 
   4   2  21        0.39      117.09     74.01 o 
  -8   3  21       42.17      293.80    109.41 o 
  -7   3  21      232.38      211.94    121.34 o 
  -6   3  21       76.93       65.22    126.80 o 
  -5   3  21      678.12      821.10    133.03 o 
  -4   3  21      607.35      620.41    129.63 o 
  -3   3  21       16.92      126.06    126.06 o 
  -2   3  21        4.81       76.74    120.99 o 
  -1   3  21       35.34      260.45    116.05 o 
   0   3  21       29.68      144.71     82.81 o 
   1   3  21      239.66      252.73    110.86 o 
   2   3  21       90.60      120.56     99.17 o 
   3   3  21        0.71       51.70     85.81 o 
   4   3  21      155.30      155.78     75.09 o 
  -7   4  21        0.70      104.26    108.59 o 
  -6   4  21      450.77      381.65    116.27 o 
  -5   4  21      301.71      595.33    115.88 o 
  -4   4  21       34.47      122.86    122.86 o 
  -3   4  21      917.87      854.99    125.89 o 
  -2   4  21       86.13       93.39     29.17 o 
  -1   4  21       67.32       30.45    114.54 o 
   0   4  21      201.52      163.05     78.52 o 
   1   4  21      136.83        2.68    105.88 o 
   2   4  21        0.23       45.48     97.40 o 
   3   4  21      107.39       24.86     84.38 o 
  -7   5  21      159.97      367.65     96.93 o 
  -6   5  21      207.39      108.70    108.70 o 
  -5   5  21        0.28      159.76    110.70 o 
  -4   5  21      175.23      102.89    115.35 o 
  -3   5  21        7.11       82.32    115.70 o 
  -2   5  21       61.35       90.19    116.16 o 
  -1   5  21      562.98      710.76    115.99 o 
   0   5  21       27.52       91.63    189.53 o 
   1   5  21      110.93        0.00     99.57 o 
   2   5  21      244.62      193.54     94.16 o 
   3   5  21       35.34       46.68     80.06 o 
  -6   6  21      189.36      230.19     96.92 o 
  -5   6  21      297.23      219.04    104.14 o 
  -4   6  21       73.40       68.55     19.45 o 
  -3   6  21       39.65       34.58    104.00 o 
  -2   6  21      600.55      538.34    108.81 o 
  -1   6  21       10.12       14.69    103.60 o 
   0   6  21       98.09        1.93     71.40 o 
   1   6  21        5.95       54.82     91.60 o 
   2   6  21        0.29       98.76     86.03 o 
  -5   7  21       42.56       42.41     92.68 o 
  -4   7  21       70.73      157.63     97.92 o 
  -3   7  21       14.63      100.20    100.20 o 
  -2   7  21      154.05      347.08     97.15 o 
  -1   7  21      119.57      149.08     97.61 o 
   0   7  21      129.59      124.98    150.89 o 
   1   7  21        0.21       66.08     88.34 o 
  -2   8  21        0.54       67.37     87.01 o 
  -8   0  22        1.93       70.74    130.95 o 
  -7   0  22      112.96      190.99    143.16 o 
  -6   0  22     1027.23      984.53    150.49 o 
  -5   0  22      111.43      109.53     33.98 o 
  -4   0  22      364.40      281.13    149.55 o 
  -3   0  22      270.84       58.15    145.37 o 
  -2   0  22        5.02       13.12    134.19 o 
  -1   0  22       56.32      130.51    130.51 o 
   0   0  22      130.96      299.81     84.70 o 
   1   0  22       62.59       80.94    108.01 o 
   2   0  22      116.18       54.61     94.00 o 
   3   0  22      262.32       80.07     84.64 o 
  -8   1  22      177.80      101.38    121.87 o 
  -7   1  22      225.88       61.62    139.73 o 
  -6   1  22       90.14       91.17    136.76 o 
  -5   1  22      109.83      142.67    142.67 o 
  -4   1  22      137.17      168.49    140.04 o 
  -3   1  22      231.61      233.73    139.37 o 
  -2   1  22      732.47      857.94    140.28 o 
  -1   1  22      130.22       91.87    123.17 o 
   0   1  22       82.42      160.67    232.36 o 
   1   1  22      263.68      301.85    109.78 o 
   2   1  22      269.84      226.01     95.65 o 
   3   1  22        1.61       66.42     83.22 o 
  -7   2  22      109.36       83.05    123.17 o 
  -6   2  22      355.18       93.41    133.76 o 
  -5   2  22       91.80      108.12    131.85 o 
  -4   2  22      218.91      406.68    130.69 o 
  -3   2  22       54.76       68.87    128.86 o 
  -2   2  22        1.67      177.75    122.86 o 
  -1   2  22       58.97      189.97    121.83 o 
   0   2  22      329.57      370.36     84.90 o 
   1   2  22       89.09       66.28    107.47 o 
   2   2  22       98.15      135.77     92.43 o 
   3   2  22      118.79       25.96     82.19 o 
  -7   3  22       53.84       23.95    113.32 o 
  -6   3  22        8.82      102.18    122.94 o 
  -5   3  22      410.62      413.67    127.07 o 
  -4   3  22      190.29      145.23    128.20 o 
  -3   3  22       62.63      100.42    121.45 o 
  -2   3  22       59.05       37.91    122.41 o 
  -1   3  22       20.60      155.97    117.50 o 
   0   3  22       12.87       59.63    148.71 o 
   1   3  22      167.53      241.36    104.40 o 
   2   3  22        1.79       25.42     92.56 o 
   3   3  22        1.54       60.09     78.75 o 
  -7   4  22       14.36      136.67     99.41 o 
  -6   4  22        0.20      138.26    106.73 o 
  -5   4  22        3.01      225.19    112.19 o 
  -4   4  22        2.62      106.85    113.79 o 
  -3   4  22       60.12       49.65    116.60 o 
  -2   4  22        0.61      118.53    118.53 o 
  -1   4  22       55.49      126.07    114.51 o 
   0   4  22       75.54       92.70     75.60 o 
   1   4  22       55.11      131.97     97.37 o 
   2   4  22        6.59      194.43     87.15 o 
  -6   5  22        5.13       59.24     97.41 o 
  -5   5  22       61.64       26.70    104.05 o 
  -4   5  22        9.77        2.45    105.41 o 
  -3   5  22      193.87      218.75    108.11 o 
  -2   5  22       19.85      134.47    106.16 o 
  -1   5  22       14.57      129.86    107.14 o 
   0   5  22       42.00       70.95     70.95 o 
   1   5  22       54.96       45.45     92.83 o 
   2   5  22        1.11       41.01     84.99 o 
  -5   6  22        9.58       28.13     92.26 o 
  -4   6  22       40.50       47.56     99.35 o 
  -3   6  22        1.64       74.18     96.13 o 
  -2   6  22        0.54       99.05     99.05 o 
  -1   6  22      267.53      214.96    100.12 o 
   0   6  22       12.82       23.15     65.61 o 
   1   6  22       37.38       30.96     84.68 o 
  -3   7  22        1.91       35.18     87.84 o 
  -2   7  22       84.44       62.25     91.21 o 
  -1   7  22        3.56        2.02     86.90 o 
  -7   1  23        8.15       69.46    126.79 o 
  -6   1  23       52.86      201.42    130.40 o 
  -5   1  23      101.39       39.33    133.25 o 
  -4   1  23        4.21      130.33    137.67 o 
  -3   1  23        0.24      131.25    131.25 o 
  -2   1  23       30.47       99.10    129.77 o 
  -1   1  23      153.61       44.31    123.74 o 
   0   1  23       13.49       86.06     86.06 o 
   1   1  23        0.07      109.01    109.01 o 
   2   1  23       36.86       88.02     88.02 o 
  -7   2  23        6.24      203.01    114.76 o 
  -6   2  23       31.59        0.00    122.06 o 
  -5   2  23       21.30      158.23    127.42 o 
  -4   2  23      112.20       95.11    128.57 o 
  -3   2  23        4.84      128.08    128.08 o 
  -2   2  23      200.35      252.50    124.87 o 
  -1   2  23       98.29      185.85    116.81 o 
   0   2  23      118.59      132.31     85.11 o 
   1   2  23        0.46       89.46    102.44 o 
   2   2  23       37.08      146.64     86.86 o 
  -6   3  23      142.25       31.84    114.51 o 
  -5   3  23      138.17      122.59    117.77 o 
  -4   3  23        9.11       82.57    118.81 o 
  -3   3  23      108.56       82.42    121.21 o 
  -2   3  23      104.84       92.39    115.49 o 
  -1   3  23       47.58      301.02    113.70 o 
   0   3  23      272.21      254.19     76.67 o 
   1   3  23       48.51      176.38     95.21 o 
   2   3  23       28.88       83.55     84.50 o 
  -6   4  23       28.08      181.62     99.34 o 
  -5   4  23      128.55       22.56    109.75 o 
  -4   4  23      307.33      285.23    112.00 o 
  -3   4  23       29.12      141.29    109.42 o 
  -2   4  23      117.63       67.52    108.63 o 
  -1   4  23       93.79       32.87    108.66 o 
   0   4  23       41.04       44.07     69.50 o 
   1   4  23       74.40       96.09     89.28 o 
  -5   5  23       53.58      122.30     94.14 o 
  -4   5  23       64.34      101.76    101.76 o 
  -3   5  23      297.17      284.65    104.77 o 
  -2   5  23      225.32      347.93     98.42 o 
  -1   5  23        2.79       30.09     96.32 o 
   0   5  23      199.60      298.04    175.44 o 
  -3   6  23        8.03       59.01     89.19 o 
  -2   6  23        1.43       89.53     89.53 o 
  -1   6  23       35.60       84.70     85.81 o 
  -6   0  24       51.96       52.88    126.52 o 
  -5   0  24      188.87      143.93    134.24 o 
  -4   0  24       73.81      211.05    132.21 o 
  -3   0  24        8.23      131.61    131.61 o 
  -2   0  24      310.60      404.95    125.62 o 
  -1   0  24        0.96       81.82    118.18 o 
   0   0  24      111.46      116.31    161.99 o 
   1   0  24      212.18      344.61     95.26 o 
  -6   1  24      141.30       55.98    123.18 o 
  -5   1  24        0.57       58.14    124.89 o 
  -4   1  24      422.84      239.76    130.43 o 
  -3   1  24      512.40      472.66    129.66 o 
  -2   1  24       70.40      193.17    118.43 o 
  -1   1  24      251.14      322.17    114.24 o 
   0   1  24      199.19      285.64     75.44 o 
   1   1  24       75.26       92.03     94.79 o 
  -6   2  24       22.10       99.92    113.53 o 
  -5   2  24       83.10      121.26    121.26 o 
  -4   2  24      114.30       34.72    122.60 o 
  -3   2  24       26.21       26.23      8.50 o 
  -2   2  24      222.79      338.48    116.08 o 
  -1   2  24       60.42      157.64    109.64 o 
   0   2  24       53.48        9.75    162.00 o 
   1   2  24      147.48      383.74     91.22 o 
  -5   3  24       15.21       69.35    107.44 o 
  -4   3  24       25.53      111.84    111.84 o 
  -3   3  24       77.52       39.86    111.78 o 
  -2   3  24        2.80      112.32    112.32 o 
  -1   3  24       11.20      168.64    103.74 o 
   0   3  24       29.12       30.50      9.43 o 
   1   3  24        3.97      138.44     84.21 o 
  -4   4  24        5.35       21.48    101.51 o 
  -3   4  24        4.19       45.90    101.62 o 
  -2   4  24        2.21       52.63     98.85 o 
  -1   4  24      133.35       99.80     99.80 o 
   0   4  24       34.45      130.45     65.01 o 
  -4   1  25        3.08      143.18    114.96 o 
  -3   1  25        1.42       61.11    113.76 o 
  -2   1  25        8.64      110.07    110.07 o 
  -1   1  25       82.52      138.44    102.22 o 
   0   1  25        2.40       24.16     67.13 o 
  -4   2  25       29.35      107.66    110.51 o 
  -3   2  25      130.15       23.71    111.36 o 
  -2   2  25       61.66       63.63    107.45 o 
  -1   2  25       22.42       16.83     98.99 o 
  -3   3  25       11.17       12.08    100.31 o 
  -2   3  25      284.48      200.45    100.97 o 
                                                 
